# Supplementary material for: Crystal structure of (E)-2-hy­droxy-4′-meth­oxy­aza­stilbene
Source: Acta Crystallogr E Crystallogr Commun. 2015 May 7;71(Pt 6):571–3. doi: 10.1107/S2056989015008348 (PMC4459367; doi:10.1107/S2056989015008348)
Supplement: Supplementary file 1 [file e-71-00571-sup1.cif]

##############################################################################
#                                                                            #
# This CIF contains the data in a paper accepted for publication in          #
# Acta Crystallographica Section E. It conforms to the requirements of       #
# Notes for Authors for Acta Crystallographica Section E, and has been       #
# peer reviewed under the auspices of the IUCr Commission on Journals.       #
#                                                                            #
# Full details of the Crystallographic Information File format               #
# are given in the paper "The Crystallographic Information File (CIF):       #
# a New Standard Archive File for Crystallography" by S. R. Hall, F. H.      #
# Allen and I. D. Brown [Acta Cryst. (1991), A47, 655-685].                  #
#                                                                            #
# The current version of the core CIF dictionary is obtainable from          #
# ftp://ftp.iucr.org/pub/cif_core.dic.                                       #
#                                                                            #
# Software is freely available for graphical display of the structure(s)     #
# in this CIF. For information consult the CIF software page                 #
# http://www.iucr.org/resources/cif/software.                                #
#                                                                            #
# This file may be used for bona fide research purposes within the           #
# scientific community so long as proper attribution is given to the journal # 
# article from which it was obtained.                                        #
#                                                                            #
##############################################################################
data_global
_audit_creation_method     'form.cif (version 2.0)'
_journal_data_validation_number     ?
_journal_date_recd_electronic     2015-04-20
_journal_date_accepted     2015-04-28
_journal_name_full     'Acta Crystallographica, Section E'
_journal_year     2015
_journal_volume     71
_journal_issue      6
_journal_page_first     571
_journal_page_last     573
_journal_paper_category     GO
_journal_paper_doi     10.1107/S2056989015008348
_journal_coeditor_code     SU5124
_publ_contact_author_name     'Assoc. Prof. Dr. Suchada Chantrapromma'
_publ_contact_author_address
;
Department of Chemistry
Faculty of Science
Prince of Songkla University
Hat-Yai, Songkhla 90112
Thailand
;
_publ_contact_author_email     'suchada.c@psu.ac.th'
_publ_contact_author_fax     '66 74 212918'
_publ_contact_author_phone     '66 74 288447'
_publ_section_title
;
Crystal structure of (<i>E</i>)-2-hydroxy-4'-methoxyazastilbene
;
loop_
    _publ_author_name
    _publ_author_footnote
    _publ_author_address
    'Suchada Chantrapromma'
;
Thomson Reuters ResearcherID: A-5085-2009.
;
;
Department of Chemistry
Faculty of Science
Prince of Songkla University
Hat-Yai, Songkhla 90112
Thailand
;
    'Narissara Kaewmanee' ?
;
Department of Chemistry
Faculty of Science
Prince of Songkla University
Hat-Yai, Songkhla 90112
Thailand
;
    'Nawong Boonnak' ?
;
Department of Chemistry
Faculty of Science
Thaksin University
Phapayom, Phatthalung 93110
Thailand
;
    'Kan Chantrapromma' ?
;
Faculty of Science and Technology
Hatyai University
Hat-Yai, Songkhla 90110
Thailand
;
    'Hazem A. Ghabbour' ?
;
Department of Pharmaceutical Chemistry
College of Pharmacy
King Saud University
Riyadh 11451
Kingdom of Saudi Arabia
;
    'Hoong-Kun Fun'
;
Additional correspondence author, e-mail: hfun.c@ksu.edu.sa.
Thomson Reuters ResearcherID: A-3561-2009.
;
;
Department of Pharmaceutical Chemistry
College of Pharmacy
King Saud University
Riyadh 11451
Kingdom of Saudi Arabia
X-ray Crystallography Unit
School of Physics
Universiti Sains Malaysia
11800 USM, Penang
Malaysia
;
_publ_section_synopsis
;
The title compound has an <i>E</i> conformation with respect to the azomethine
C\\db N bond and the aromatic rings are inclined to one another by 3.29(4)\%.
In the crystal, molecules are linked <i>via</i> C---H...O hydrogen bonds,
forming zigzag chains along [10\=1].
;
data_I
_audit_creation_method     SHELXL-97
_database_code_depnum_ccdc_archive     'CCDC 1062128'
_chemical_name_systematic
;
(<i>E</i>)-2-[(4-Methoxybenzylidene)amino]phenol
;
_chemical_name_common
;
(<i>E</i>)-2-Hydroxy-4'-methoxyazastilbene
;
_chemical_formula_moiety     'C14 H13 N O2'
_chemical_formula_sum     'C14 H13 N O2'
_chemical_formula_iupac     'C14 H13 N O2'
_chemical_formula_weight     227.25
_chemical_melting_point     ?
_chemical_melting_point_gt     388
_chemical_melting_point_lt     390
_space_group_crystal_system     monoclinic
_space_group_name_H-M_alt     'P c'
_space_group_name_Hall     'P -2yc'
loop_
    _symmetry_equiv_pos_as_xyz
    'x, y, z'
    'x, -y, z+1/2'
_cell_length_a     8.0357(3)
_cell_length_b     5.5554(2)
_cell_length_c     12.8733(5)
_cell_angle_alpha     90.00
_cell_angle_beta     101.3120(10)
_cell_angle_gamma     90.00
_cell_volume     563.52(4)
_cell_formula_units_Z     2
_cell_measurement_reflns_used     3449
_cell_measurement_theta_min     2.58
_cell_measurement_theta_max     30.54
_cell_measurement_temperature     100
_exptl_crystal_description     Block
_exptl_crystal_colour     Colorless
_exptl_crystal_size_max     0.55
_exptl_crystal_size_mid     0.48
_exptl_crystal_size_min     0.41
_exptl_crystal_density_diffrn     1.339
_exptl_crystal_density_meas     ?
_exptl_crystal_density_method     'not measured'
_exptl_crystal_F_000     240
_exptl_absorpt_coefficient_mu     0.090
_exptl_absorpt_correction_type     multi-scan
_exptl_absorpt_process_details
;
(SADABS; Bruker, 2009)
;
_exptl_absorpt_correction_T_min     0.9526
_exptl_absorpt_correction_T_max     0.9636
_exptl_special_details
;
The data was collected with the Oxford Cyrosystem Cobra low-temperature
attachment.
;
_diffrn_ambient_temperature     100.00(10)
_diffrn_radiation_type     MoK\a
_diffrn_radiation_wavelength     0.71073
_diffrn_measurement_device_type     'Bruker APEXII D8 Venture'
_diffrn_measurement_method     '\f and \w scans'
_diffrn_detector_area_resol_mean     ?
_diffrn_reflns_number     26314
_diffrn_reflns_av_R_equivalents     0.0232
_diffrn_reflns_av_sigmaI/netI     0.0116
_diffrn_reflns_theta_min     2.58
_diffrn_reflns_theta_max     30.54
_diffrn_reflns_theta_full     30.54
_diffrn_measured_fraction_theta_max     1.000
_diffrn_measured_fraction_theta_full     1.000
_diffrn_reflns_limit_h_min     -11
_diffrn_reflns_limit_h_max     11
_diffrn_reflns_limit_k_min     -7
_diffrn_reflns_limit_k_max     7
_diffrn_reflns_limit_l_min     -18
_diffrn_reflns_limit_l_max     18
_refine_special_details
;
 Refinement of F^2^ against ALL reflections.  The weighted R-factor wR and
 goodness of fit S are based on F^2^, conventional R-factors R are based
 on F, with F set to zero for negative F^2^. The threshold expression of
 F^2^ > 2sigma(F^2^) is used only for calculating R-factors(gt) etc. and is
 not relevant to the choice of reflections for refinement.  R-factors based
 on F^2^ are statistically about twice as large as those based on F, and R-
 factors based on ALL data will be even larger.
;
_reflns_number_total     3449
_reflns_number_gt     3414
_reflns_threshold_expression     I>2\s(I)
_refine_ls_structure_factor_coef     Fsqd
_refine_ls_matrix_type     full
_refine_ls_R_factor_all     0.0369
_refine_ls_R_factor_gt     0.0366
_refine_ls_wR_factor_gt     0.0993
_refine_ls_wR_factor_ref     0.0996
_refine_ls_goodness_of_fit_ref     1.090
_refine_ls_restrained_S_all     1.090
_refine_ls_number_reflns     3449
_refine_ls_number_parameters     160
_refine_ls_number_restraints     2
_refine_ls_hydrogen_treatment     mixed
_refine_ls_weighting_scheme     calc
_refine_ls_weighting_details
         'calc w=1/[\s^2^(Fo^2^)+(0.0786P)^2^+0.0298P] where P=(Fo^2^+2Fc^2^)/3'
_atom_sites_solution_hydrogens     geom
_atom_sites_solution_primary     direct
_atom_sites_solution_secondary     difmap
_refine_ls_shift/su_max     0.000
_refine_ls_shift/su_mean     0.000
_refine_diff_density_max     0.374
_refine_diff_density_min     -0.278
_refine_ls_extinction_method
;
<i>SHELXL97</i> (Sheldrick, 2008)
;
_refine_ls_extinction_coef     0.054(8)
_refine_ls_extinction_expression
                                  'Fc^*^=kFc[1+0.001xFc^2^\l^3^/sin(2\q)]^-1/4^'
loop_
    _atom_type_symbol
    _atom_type_description
    _atom_type_scat_dispersion_real
    _atom_type_scat_dispersion_imag
    _atom_type_scat_source
    'C' 'C' 0.0033 0.0016
                         'International Tables Vol C Tables 4.2.6.8 and 6.1.1.4'
    'H' 'H' 0.0000 0.0000
                         'International Tables Vol C Tables 4.2.6.8 and 6.1.1.4'
    'N' 'N' 0.0061 0.0033
                         'International Tables Vol C Tables 4.2.6.8 and 6.1.1.4'
    'O' 'O' 0.0106 0.0060
                         'International Tables Vol C Tables 4.2.6.8 and 6.1.1.4'
_computing_data_collection
;
<i>APEX2</i> (Bruker, 2009)
;
_computing_cell_refinement
;
<i>SAINT</i> (Bruker, 2009)
;
_computing_data_reduction
;
<i>SAINT</i> (Bruker, 2009)
;
_computing_structure_solution
;
<i>SHELXS97</i> (Sheldrick, 2008)
;
_computing_structure_refinement
;
<i>SHELXL97</i> (Sheldrick, 2008)
;
_computing_molecular_graphics
;
Mercury (Macrae <i>et al</i>., 2008)
;
_computing_publication_material
;
SHELXTL (Sheldrick, 2008), PLATON (Spek, 2009) and publCIF
(Westrip, 2010)
;
loop_
    _atom_site_type_symbol
    _atom_site_label
    _atom_site_fract_x
    _atom_site_fract_y
    _atom_site_fract_z
    _atom_site_U_iso_or_equiv
    _atom_site_adp_type
    _atom_site_calc_flag
    _atom_site_refinement_flags
    _atom_site_occupancy
    _atom_site_symmetry_multiplicity
    _atom_site_disorder_assembly
    _atom_site_disorder_group
    O O1 0.29289(8) 0.08802(12) 0.07528(5) 0.01815(14) Uani d . 1 1 . .
    O O2 0.92146(10) 0.70962(12) 0.58775(6) 0.02323(15) Uani d . 1 1 . .
    H H1O2 0.859(2) 0.653(3) 0.5407(15) 0.028(3) Uiso d . 1 1 . .
    N N1 0.72131(9) 0.33548(14) 0.53665(5) 0.01630(16) Uani d . 1 1 . .
    C C1 0.54115(10) 0.13926(16) 0.38967(6) 0.01455(16) Uani d . 1 1 . .
    C C2 0.55623(10) 0.31817(15) 0.31478(7) 0.01598(16) Uani d . 1 1 . .
    H H2A 0.6239 0.4524 0.3353 0.019 Uiso calc R 1 1 . .
    C C3 0.47132(10) 0.29620(15) 0.21094(7) 0.01586(16) Uani d . 1 1 . .
    H H3A 0.4826 0.4149 0.1618 0.019 Uiso calc R 1 1 . .
    C C4 0.36790(10) 0.09459(15) 0.17945(6) 0.01416(16) Uani d . 1 1 . .
    C C5 0.35026(11) -0.08418(16) 0.25290(6) 0.01607(17) Uani d . 1 1 . .
    H H5A 0.2812 -0.2171 0.2326 0.019 Uiso calc R 1 1 . .
    C C6 0.43785(11) -0.05985(16) 0.35704(6) 0.01649(16) Uani d . 1 1 . .
    H H6A 0.4273 -0.1791 0.4061 0.020 Uiso calc R 1 1 . .
    C C7 0.63122(10) 0.15284(17) 0.49969(6) 0.01611(17) Uani d . 1 1 . .
    H H7A 0.6229 0.0242 0.5446 0.019 Uiso calc R 1 1 . .
    C C8 0.81013(9) 0.34278(15) 0.64262(6) 0.01427(16) Uani d . 1 1 . .
    C C9 0.91560(10) 0.54613(15) 0.66557(6) 0.01633(16) Uani d . 1 1 . .
    C C10 1.01507(11) 0.57944(17) 0.76609(7) 0.01860(17) Uani d . 1 1 . .
    H H10A 1.0854 0.7133 0.7803 0.022 Uiso calc R 1 1 . .
    C C11 1.00837(11) 0.41075(16) 0.84506(7) 0.01799(17) Uani d . 1 1 . .
    H H11A 1.0752 0.4309 0.9122 0.022 Uiso calc R 1 1 . .
    C C12 0.90092(10) 0.21016(17) 0.82364(6) 0.01711(16) Uani d . 1 1 . .
    H H12A 0.8951 0.0994 0.8770 0.021 Uiso calc R 1 1 . .
    C C13 0.80332(10) 0.17641(15) 0.72308(6) 0.01595(16) Uani d . 1 1 . .
    H H13A 0.7331 0.0424 0.7092 0.019 Uiso calc R 1 1 . .
    C C14 0.19195(12) -0.11830(17) 0.03898(7) 0.02058(18) Uani d . 1 1 . .
    H H14A 0.1551 -0.1096 -0.0365 0.031 Uiso calc R 1 1 . .
    H H14B 0.0948 -0.1225 0.0720 0.031 Uiso calc R 1 1 . .
    H H14C 0.2582 -0.2615 0.0570 0.031 Uiso calc R 1 1 . .
loop_
    _atom_site_aniso_label
    _atom_site_aniso_U_11
    _atom_site_aniso_U_22
    _atom_site_aniso_U_33
    _atom_site_aniso_U_12
    _atom_site_aniso_U_13
    _atom_site_aniso_U_23
    O1 0.0188(3) 0.0212(3) 0.0130(3) -0.0025(2) -0.0003(2) -0.0004(2)
    O2 0.0342(3) 0.0193(3) 0.0161(3) -0.0091(3) 0.0045(2) 0.0009(2)
    N1 0.0173(3) 0.0180(4) 0.0132(3) -0.0009(2) 0.0019(3) -0.0010(2)
    C1 0.0157(4) 0.0152(3) 0.0125(3) -0.0003(3) 0.0023(3) -0.0016(3)
    C2 0.0172(4) 0.0142(3) 0.0162(4) -0.0019(3) 0.0024(3) -0.0010(3)
    C3 0.0170(3) 0.0146(3) 0.0155(3) -0.0005(3) 0.0021(3) 0.0013(3)
    C4 0.0133(3) 0.0159(4) 0.0132(4) 0.0003(3) 0.0026(3) -0.0010(2)
    C5 0.0177(3) 0.0163(4) 0.0142(4) -0.0031(3) 0.0030(3) -0.0013(3)
    C6 0.0208(4) 0.0158(3) 0.0131(3) -0.0027(3) 0.0039(3) -0.0002(3)
    C7 0.0176(4) 0.0178(4) 0.0131(3) -0.0008(3) 0.0032(3) -0.0013(3)
    C8 0.0148(3) 0.0150(3) 0.0131(3) -0.0002(3) 0.0029(3) -0.0014(3)
    C9 0.0183(4) 0.0166(3) 0.0148(3) -0.0022(3) 0.0050(3) -0.0013(3)
    C10 0.0188(4) 0.0196(4) 0.0174(3) -0.0040(3) 0.0036(3) -0.0042(3)
    C11 0.0172(3) 0.0220(4) 0.0141(3) -0.0008(3) 0.0013(3) -0.0030(3)
    C12 0.0179(4) 0.0184(4) 0.0147(4) -0.0001(3) 0.0025(3) 0.0006(3)
    C13 0.0172(3) 0.0162(4) 0.0141(4) -0.0016(3) 0.0023(3) -0.0005(3)
    C14 0.0194(4) 0.0224(4) 0.0178(4) -0.0031(3) -0.0015(3) -0.0028(3)
_geom_special_details
;
 All esds (except the esd in the dihedral angle between two l.s. planes)
 are estimated using the full covariance matrix.  The cell esds are taken
 into account individually in the estimation of esds in distances, angles
 and torsion angles; correlations between esds in cell parameters are only
 used when they are defined by crystal symmetry.  An approximate (isotropic)
 treatment of cell esds is used for estimating esds involving l.s. planes.
;
loop_
    _geom_bond_atom_site_label_1
    _geom_bond_atom_site_label_2
    _geom_bond_site_symmetry_2
    _geom_bond_distance
    _geom_bond_publ_flag
    O1 C4 . 1.3586(9) ?
    O1 C14 . 1.4287(10) ?
    O2 C9 . 1.3599(11) ?
    O2 H1O2 . 0.772(19) ?
    N1 C7 . 1.2825(10) ?
    N1 C8 . 1.4107(10) ?
    C1 C6 . 1.3972(11) ?
    C1 C2 . 1.4065(11) ?
    C1 C7 . 1.4605(10) ?
    C2 C3 . 1.3818(11) ?
    C2 H2A . 0.9300 ?
    C3 C4 . 1.4062(11) ?
    C3 H3A . 0.9300 ?
    C4 C5 . 1.3975(11) ?
    C5 C6 . 1.3932(11) ?
    C5 H5A . 0.9300 ?
    C6 H6A . 0.9300 ?
    C7 H7A . 0.9300 ?
    C8 C13 . 1.3973(11) ?
    C8 C9 . 1.4084(11) ?
    C9 C10 . 1.3935(11) ?
    C10 C11 . 1.3915(13) ?
    C10 H10A . 0.9300 ?
    C11 C12 . 1.4035(12) ?
    C11 H11A . 0.9300 ?
    C12 C13 . 1.3884(11) ?
    C12 H12A . 0.9300 ?
    C13 H13A . 0.9300 ?
    C14 H14A . 0.9600 ?
    C14 H14B . 0.9600 ?
    C14 H14C . 0.9600 ?
loop_
    _geom_angle_atom_site_label_1
    _geom_angle_atom_site_label_2
    _geom_angle_atom_site_label_3
    _geom_angle_site_symmetry_1
    _geom_angle_site_symmetry_3
    _geom_angle
    _geom_angle_publ_flag
    C4 O1 C14 . . 117.25(7) ?
    C9 O2 H1O2 . . 101.3(12) ?
    C7 N1 C8 . . 121.55(7) ?
    C6 C1 C2 . . 118.64(7) ?
    C6 C1 C7 . . 118.99(7) ?
    C2 C1 C7 . . 122.36(7) ?
    C3 C2 C1 . . 120.54(7) ?
    C3 C2 H2A . . 119.7 ?
    C1 C2 H2A . . 119.7 ?
    C2 C3 C4 . . 120.07(8) ?
    C2 C3 H3A . . 120.0 ?
    C4 C3 H3A . . 120.0 ?
    O1 C4 C5 . . 124.37(7) ?
    O1 C4 C3 . . 115.38(7) ?
    C5 C4 C3 . . 120.24(7) ?
    C6 C5 C4 . . 118.88(7) ?
    C6 C5 H5A . . 120.6 ?
    C4 C5 H5A . . 120.6 ?
    C5 C6 C1 . . 121.63(8) ?
    C5 C6 H6A . . 119.2 ?
    C1 C6 H6A . . 119.2 ?
    N1 C7 C1 . . 122.48(7) ?
    N1 C7 H7A . . 118.8 ?
    C1 C7 H7A . . 118.8 ?
    C13 C8 C9 . . 118.98(7) ?
    C13 C8 N1 . . 127.73(7) ?
    C9 C8 N1 . . 113.29(7) ?
    O2 C9 C10 . . 119.93(8) ?
    O2 C9 C8 . . 119.18(7) ?
    C10 C9 C8 . . 120.88(7) ?
    C11 C10 C9 . . 119.45(8) ?
    C11 C10 H10A . . 120.3 ?
    C9 C10 H10A . . 120.3 ?
    C10 C11 C12 . . 120.11(8) ?
    C10 C11 H11A . . 119.9 ?
    C12 C11 H11A . . 119.9 ?
    C13 C12 C11 . . 120.24(8) ?
    C13 C12 H12A . . 119.9 ?
    C11 C12 H12A . . 119.9 ?
    C12 C13 C8 . . 120.31(8) ?
    C12 C13 H13A . . 119.8 ?
    C8 C13 H13A . . 119.8 ?
    O1 C14 H14A . . 109.5 ?
    O1 C14 H14B . . 109.5 ?
    H14A C14 H14B . . 109.5 ?
    O1 C14 H14C . . 109.5 ?
    H14A C14 H14C . . 109.5 ?
    H14B C14 H14C . . 109.5 ?
loop_
    _geom_torsion_atom_site_label_1
    _geom_torsion_atom_site_label_2
    _geom_torsion_atom_site_label_3
    _geom_torsion_atom_site_label_4
    _geom_torsion_site_symmetry_1
    _geom_torsion_site_symmetry_2
    _geom_torsion_site_symmetry_3
    _geom_torsion_site_symmetry_4
    _geom_torsion
    _geom_torsion_publ_flag
    C6 C1 C2 C3 . . . . -0.41(12) ?
    C7 C1 C2 C3 . . . . 178.77(7) ?
    C1 C2 C3 C4 . . . . 0.40(12) ?
    C14 O1 C4 C5 . . . . -1.14(12) ?
    C14 O1 C4 C3 . . . . 177.64(7) ?
    C2 C3 C4 O1 . . . . -178.73(7) ?
    C2 C3 C4 C5 . . . . 0.10(12) ?
    O1 C4 C5 C6 . . . . 178.14(7) ?
    C3 C4 C5 C6 . . . . -0.58(12) ?
    C4 C5 C6 C1 . . . . 0.57(13) ?
    C2 C1 C6 C5 . . . . -0.09(13) ?
    C7 C1 C6 C5 . . . . -179.29(7) ?
    C8 N1 C7 C1 . . . . -178.67(8) ?
    C6 C1 C7 N1 . . . . -176.38(8) ?
    C2 C1 C7 N1 . . . . 4.45(12) ?
    C7 N1 C8 C13 . . . . -6.46(13) ?
    C7 N1 C8 C9 . . . . 173.81(7) ?
    C13 C8 C9 O2 . . . . -179.42(8) ?
    N1 C8 C9 O2 . . . . 0.34(11) ?
    C13 C8 C9 C10 . . . . 1.49(12) ?
    N1 C8 C9 C10 . . . . -178.75(7) ?
    O2 C9 C10 C11 . . . . -179.85(8) ?
    C8 C9 C10 C11 . . . . -0.77(13) ?
    C9 C10 C11 C12 . . . . -0.61(14) ?
    C10 C11 C12 C13 . . . . 1.27(13) ?
    C11 C12 C13 C8 . . . . -0.54(13) ?
    C9 C8 C13 C12 . . . . -0.82(12) ?
    N1 C8 C13 C12 . . . . 179.45(7) ?
loop_
    _geom_hbond_atom_site_label_D
    _geom_hbond_atom_site_label_H
    _geom_hbond_atom_site_label_A
    _geom_hbond_site_symmetry_A
    _geom_hbond_distance_DH
    _geom_hbond_distance_HA
    _geom_hbond_distance_DA
    _geom_hbond_angle_DHA
    _geom_hbond_publ_flag
    O2 H1O2 N1 1_555 0.774(18) 2.078(17) 2.6315(11) 128.7(17) y
    C14 H14B O2 2_464 0.96 2.71 3.2876(12) 119 y
    C2 H2A Cg2 2_564 0.93 2.93 3.5662(9) 127 y
    C13 H13A Cg1 2_555 0.93 2.76 3.4671(9) 134 y
_iucr_refine_instructions_details
;
TITL BS7 in Pc (100K)
CELL 0.71073   8.0357   5.5554  12.8733  90.000 101.312  90.000
ZERR    2.00   0.0003   0.0002   0.0005   0.000   0.001   0.000
LATT -1
SYMM X, -Y, 0.5+Z
SFAC C H N O
UNIT 28 26 2 4
L.S. 10
BOND $H
ACTA
CONF
FMAP 2 2 60
SIZE 0.415 0.482 0.545
PLAN 20
WGHT    0.078600    0.029800
EXTI    0.053754
FVAR       0.41408
O1    4    0.292891    0.088016    0.075276    11.00000    0.01881    0.02121 =
         0.01303   -0.00038   -0.00029   -0.00247
O2    4    0.921464    0.709621    0.587747    11.00000    0.03416    0.01928 =
         0.01607    0.00086    0.00448   -0.00913
H1O2  2    0.859421    0.652906    0.540659    11.00000    0.02758
N1    3    0.721312    0.335480    0.536653    11.00000    0.01732    0.01797 =
         0.01315   -0.00102    0.00187   -0.00088
C1    1    0.541148    0.139256    0.389673    11.00000    0.01568    0.01523 =
         0.01254   -0.00165    0.00230   -0.00030
C2    1    0.556233    0.318171    0.314776    11.00000    0.01718    0.01422 =
         0.01616   -0.00104    0.00237   -0.00187
AFIX  43
H2A   2    0.623909    0.452358    0.335301    11.00000   -1.20000
AFIX   0
C3    1    0.471318    0.296199    0.210941    11.00000    0.01705    0.01458 =
         0.01552    0.00133    0.00214   -0.00045
AFIX  43
H3A   2    0.482576    0.414877    0.161837    11.00000   -1.20000
AFIX   0
C4    1    0.367902    0.094586    0.179447    11.00000    0.01334    0.01593 =
         0.01318   -0.00098    0.00256    0.00033
C5    1    0.350257   -0.084183    0.252896    11.00000    0.01769    0.01629 =
         0.01417   -0.00130    0.00301   -0.00310
AFIX  43
H5A   2    0.281209   -0.217147    0.232596    11.00000   -1.20000
AFIX   0
C6    1    0.437851   -0.059847    0.357041    11.00000    0.02079    0.01582 =
         0.01311   -0.00021    0.00390   -0.00272
AFIX  43
H6A   2    0.427306   -0.179071    0.406051    11.00000   -1.20000
AFIX   0
C7    1    0.631219    0.152840    0.499687    11.00000    0.01758    0.01778 =
         0.01306   -0.00133    0.00325   -0.00084
AFIX  43
H7A   2    0.622931    0.024207    0.544627    11.00000   -1.20000
AFIX   0
C8    1    0.810127    0.342782    0.642623    11.00000    0.01479    0.01498 =
         0.01311   -0.00144    0.00292   -0.00025
C9    1    0.915598    0.546131    0.665573    11.00000    0.01833    0.01655 =
         0.01483   -0.00130    0.00500   -0.00222
C10   1    1.015075    0.579441    0.766086    11.00000    0.01878    0.01958 =
         0.01743   -0.00419    0.00356   -0.00401
AFIX  43
H10A  2    1.085361    0.713302    0.780268    11.00000   -1.20000
AFIX   0
C11   1    1.008372    0.410746    0.845063    11.00000    0.01716    0.02197 =
         0.01411   -0.00305    0.00130   -0.00080
AFIX  43
H11A  2    1.075197    0.430946    0.912152    11.00000   -1.20000
AFIX   0
C12   1    0.900922    0.210158    0.823638    11.00000    0.01793    0.01839 =
         0.01474    0.00063    0.00251   -0.00007
AFIX  43
H12A  2    0.895082    0.099445    0.876992    11.00000   -1.20000
AFIX   0
C13   1    0.803317    0.176409    0.723082    11.00000    0.01723    0.01625 =
         0.01407   -0.00052    0.00234   -0.00163
AFIX  43
H13A  2    0.733074    0.042434    0.709213    11.00000   -1.20000
AFIX   0
C14   1    0.191954   -0.118302    0.038975    11.00000    0.01944    0.02240 =
         0.01779   -0.00276   -0.00151   -0.00314
AFIX 137
H14A  2    0.155065   -0.109573   -0.036514    11.00000   -1.50000
H14B  2    0.094780   -0.122469    0.072023    11.00000   -1.50000
H14C  2    0.258195   -0.261492    0.057026    11.00000   -1.50000
HKLF 4 1 0 1 0 1 0 0 0 0 -1
REM  BS7 in Pc (100K)
REM R1 =  0.0366 for   3414 Fo > 4sig(Fo)  and  0.0369 for all   3449 data
REM    160 parameters refined using      2 restraints
END
WGHT      0.0786      0.0298
REM Highest difference peak  0.374,  deepest hole -0.278,  1-sigma level  0.077
Q1    1   0.3891 -0.0603  0.3022  11.00000  0.05    0.37
Q2    1   0.5158  0.3032  0.2620  11.00000  0.05    0.36
Q3    1   0.4165  0.1986  0.1966  11.00000  0.05    0.35
Q4    1   0.9756  0.5479  0.7178  11.00000  0.05    0.35
Q5    1   0.8537  0.1977  0.7749  11.00000  0.05    0.34
Q6    1   0.4955  0.0463  0.3756  11.00000  0.05    0.33
Q7    1   0.3506  0.0110  0.2201  11.00000  0.05    0.33
Q8    1   0.8719  0.4299  0.6469  11.00000  0.05    0.30
Q9    1   0.3237  0.0917  0.1229  11.00000  0.05    0.29
Q10   1   0.5835  0.1508  0.4420  11.00000  0.05    0.28
Q11   1   0.9492  0.3113  0.8384  11.00000  0.05    0.28
Q12   1   0.7684  0.3402  0.5870  11.00000  0.05    0.27
Q13   1   1.0148  0.4834  0.8014  11.00000  0.05    0.25
Q14   1   0.8155  0.2500  0.6828  11.00000  0.05    0.25
Q15   1   0.5475  0.2353  0.3551  11.00000  0.05    0.23
Q16   1   0.9385  0.6271  0.6227  11.00000  0.05    0.20
Q17   1   0.4153 -0.2971  0.0248  11.00000  0.05    0.20
Q18   1   0.4839  0.4659  0.1198  11.00000  0.05    0.20
Q19   1  -0.0005 -0.1050  0.0495  11.00000  0.05    0.19
Q20   1   0.3749 -0.2855 -0.0348  11.00000  0.05    0.19
;
