# Supplementary material for: Crystal structure of (E)-2-hy­droxy-4′-meth­oxy­aza­stilbene
Source: Acta Crystallogr E Crystallogr Commun. 2015 May 7;71(Pt 6):571–3. doi: 10.1107/S2056989015008348 (PMC4459367; doi:10.1107/S2056989015008348)
Supplement: Supplementary file 2 [file e-71-00571-Isup2.hkl]

# 
# h,k,l, Fc-squared, Fo-squared, sigma(Fo-squared) and status flag 
# 
data_I
_shelx_title ' BS7 in Pc (100K)' 
_shelx_refln_list_code          4 
_shelx_F_calc_maximum      105.11 
_exptl_crystal_F_000       240.00 
_reflns_d_resolution_high  0.6994 
 
loop_ 
 _symmetry_equiv_pos_as_xyz 
 'x, y, z' 
 'x, -y, z+1/2' 
 
_cell_length_a     8.0357 
_cell_length_b     5.5554 
_cell_length_c    12.8733 
_cell_angle_alpha  90.000 
_cell_angle_beta  101.312 
_cell_angle_gamma  90.000 
 
_shelx_F_squared_multiplier     1.000 
 
loop_ 
 _refln_index_h 
 _refln_index_k 
 _refln_index_l 
 _refln_F_squared_calc 
 _refln_F_squared_meas 
 _refln_F_squared_sigma 
 _refln_observed_status 
   0   0 -18       23.52       28.67      0.84 o 
   1   0 -18       45.79       49.97      2.19 o 
   2   0 -18       27.06       28.98      0.84 o 
   3   0 -18       68.24       71.36      2.07 o 
   4   0 -18       11.33       11.94      0.60 o 
   1   1 -18        6.03        6.49      0.34 o 
   2   1 -18       31.81       31.95      0.77 o 
   3   1 -18        5.03        5.52      0.41 o 
   4   1 -18       10.69       11.98      0.60 o 
  -2   1 -17      102.31      108.58      1.47 o 
  -1   1 -17       13.16       14.14      0.29 o 
   0   1 -17       18.24       18.84      0.35 o 
   1   1 -17        6.05        6.39      0.30 o 
   2   1 -17       31.51       32.66      0.48 o 
   3   1 -17        4.19        4.44      0.21 o 
   4   1 -17        5.65        6.30      0.42 o 
   5   1 -17       16.27       14.63      0.76 o 
   6   1 -17       15.28       15.55      0.46 o 
  -1   2 -17       67.12       71.89      0.86 o 
   0   2 -17        0.89        0.93      0.15 o 
   1   2 -17       33.94       33.34      0.49 o 
   2   2 -17        6.66        7.23      0.26 o 
   3   2 -17        6.39        6.47      0.35 o 
   4   2 -17        0.31        0.54      0.13 o 
   5   2 -17       27.13       28.76      0.58 o 
   2   3 -17        1.79        2.04      0.18 o 
  -3   0 -16      100.55      105.29      1.42 o 
  -2   0 -16       18.61       21.25      0.45 o 
  -1   0 -16       71.95       77.58      1.25 o 
   0   0 -16       36.07       38.78      0.75 o 
   1   0 -16      104.13      117.63      1.51 o 
   2   0 -16        3.94        3.27      0.19 o 
   3   0 -16        9.54        8.36      0.26 o 
   4   0 -16       10.04       10.60      0.37 o 
   5   0 -16        1.42        1.39      0.15 o 
   6   0 -16        0.58        0.49      0.35 o 
   7   0 -16       16.08       15.44      0.64 o 
  -3   1 -16      134.65      143.25      1.50 o 
  -2   1 -16       21.62       23.54      0.38 o 
  -1   1 -16        0.96        1.01      0.10 o 
   0   1 -16       45.90       50.10      0.53 o 
   1   1 -16        0.02        0.05      0.07 o 
   2   1 -16        5.49        4.99      0.20 o 
   3   1 -16        4.56        4.73      0.19 o 
   4   1 -16        0.22        0.13      0.08 o 
   5   1 -16       70.03       69.62      0.76 o 
   6   1 -16       17.52       16.66      0.38 o 
   7   1 -16        7.17        6.32      0.27 o 
  -2   2 -16      100.39      106.11      1.16 o 
  -1   2 -16        6.96        6.70      0.25 o 
   0   2 -16       23.75       25.77      0.40 o 
   1   2 -16        1.48        1.58      0.12 o 
   2   2 -16        3.47        4.06      0.17 o 
   3   2 -16        3.58        3.99      0.25 o 
   4   2 -16       37.47       40.64      0.57 o 
   5   2 -16       11.77       11.57      0.32 o 
   6   2 -16       27.88       27.35      0.62 o 
  -1   3 -16       20.30       20.57      0.46 o 
   0   3 -16        8.91        9.21      0.26 o 
   1   3 -16        0.57        0.77      0.15 o 
   2   3 -16        9.54        9.06      0.30 o 
   3   3 -16       14.70       15.21      0.33 o 
   4   3 -16       30.53       31.94      0.55 o 
   5   3 -16       36.99       35.94      0.65 o 
  -4   1 -15      183.54      195.71      2.17 o 
  -3   1 -15       34.82       38.27      0.58 o 
  -2   1 -15        1.99        2.12      0.14 o 
  -1   1 -15       54.04       62.38      0.72 o 
   0   1 -15        1.29        1.54      0.08 o 
   1   1 -15        0.29        0.33      0.06 o 
   2   1 -15       37.57       36.89      0.40 o 
   3   1 -15       32.37       31.54      0.36 o 
   4   1 -15        6.96        6.29      0.17 o 
   5   1 -15       70.98       71.75      0.77 o 
   6   1 -15       18.08       18.55      0.34 o 
   7   1 -15      162.92      167.19      1.91 o 
   8   1 -15       32.60       29.38      0.53 o 
  -4   2 -15        9.41        9.85      0.76 o 
  -3   2 -15        8.67        8.32      0.32 o 
  -2   2 -15       31.24       35.03      0.54 o 
  -1   2 -15       40.47       42.16      0.61 o 
   0   2 -15        6.09        5.01      0.20 o 
   1   2 -15       18.55       17.53      0.28 o 
   2   2 -15        0.78        0.78      0.08 o 
   3   2 -15      152.99      154.47      1.60 o 
   4   2 -15       42.67       40.86      0.55 o 
   5   2 -15        7.37        7.61      0.24 o 
   6   2 -15       27.28       28.39      0.55 o 
   7   2 -15       28.89       26.78      0.56 o 
  -3   3 -15        1.34        1.57      0.22 o 
  -2   3 -15       37.82       37.36      0.59 o 
  -1   3 -15        4.58        4.85      0.22 o 
   0   3 -15       24.77       25.82      0.45 o 
   1   3 -15       24.80       26.49      0.40 o 
   2   3 -15       66.92       69.75      0.74 o 
   3   3 -15       10.99       11.35      0.27 o 
   4   3 -15       48.79       49.54      0.65 o 
   5   3 -15        7.12        6.48      0.29 o 
   6   3 -15        3.41        2.97      0.40 o 
  -1   4 -15        9.40        9.32      0.33 o 
   0   4 -15       19.00       18.85      0.40 o 
   1   4 -15        5.70        6.04      0.27 o 
   2   4 -15        1.65        2.71      0.20 o 
   3   4 -15       17.57       19.18      0.41 o 
   4   4 -15       87.10       89.40      1.16 o 
   5   4 -15       44.84       44.27      0.70 o 
  -5   0 -14      111.76      120.31      1.81 o 
  -4   0 -14       13.22       12.84      0.39 o 
  -3   0 -14       21.39       18.47      0.46 o 
  -2   0 -14       22.69       22.52      0.85 o 
  -1   0 -14       22.13       26.13      0.51 o 
   0   0 -14        7.59        8.55      0.21 o 
   1   0 -14       20.84       23.02      0.38 o 
   2   0 -14       30.62       27.36      0.38 o 
   3   0 -14      181.47      183.01      2.25 o 
   4   0 -14       54.53       55.16      0.78 o 
   5   0 -14      507.59      534.67      6.25 o 
   6   0 -14      171.41      175.74      5.19 o 
   7   0 -14       24.98       25.67      0.56 o 
   8   0 -14       63.73       64.28      1.46 o 
   9   0 -14        1.23        1.59      0.26 o 
  -5   1 -14       94.96       96.87      1.08 o 
  -4   1 -14       11.80       11.86      0.24 o 
  -3   1 -14        5.02        4.89      0.23 o 
  -2   1 -14       18.31       21.02      0.36 o 
  -1   1 -14        6.09        6.92      0.16 o 
   0   1 -14        2.33        2.06      0.12 o 
   1   1 -14       22.13       19.54      0.26 o 
   2   1 -14        1.31        1.15      0.07 o 
   3   1 -14       39.95       40.05      0.40 o 
   4   1 -14      111.02      110.36      1.02 o 
   5   1 -14        2.01        2.15      0.12 o 
   6   1 -14      174.41      178.55      1.70 o 
   7   1 -14       40.07       39.39      0.59 o 
   8   1 -14        3.01        2.90      0.18 o 
  -5   2 -14       23.24       23.40      1.60 o 
  -4   2 -14       17.41       18.70      0.38 o 
  -3   2 -14       10.28       11.30      0.25 o 
  -2   2 -14        1.72        1.99      0.12 o 
  -1   2 -14        5.90        5.51      0.18 o 
   0   2 -14       10.42        9.06      0.23 o 
   1   2 -14        5.88        5.41      0.16 o 
   2   2 -14       11.48        9.23      0.17 o 
   3   2 -14        0.76        0.82      0.05 o 
   4   2 -14        0.11        0.13      0.09 o 
   5   2 -14       13.26       12.59      0.27 o 
   6   2 -14       52.18       48.27      0.70 o 
   7   2 -14       70.87       69.53      1.04 o 
   8   2 -14       11.73       11.70      0.59 o 
  -4   3 -14        7.39        8.46      0.53 o 
  -3   3 -14       12.37       12.29      0.56 o 
  -2   3 -14       26.28       29.15      0.43 o 
  -1   3 -14       13.86       13.90      0.27 o 
   0   3 -14        5.87        5.35      0.21 o 
   1   3 -14       19.42       21.20      0.34 o 
   2   3 -14       91.80       94.90      1.00 o 
   3   3 -14       73.01       70.84      0.87 o 
   4   3 -14        2.44        2.01      0.18 o 
   5   3 -14        4.00        4.29      0.19 o 
   6   3 -14        7.43        7.50      0.37 o 
   7   3 -14        3.38        3.29      0.21 o 
  -2   4 -14       10.49       11.02      0.34 o 
  -1   4 -14       65.98       74.64      0.96 o 
   0   4 -14        7.21        7.72      0.23 o 
   1   4 -14       17.74       20.46      0.36 o 
   2   4 -14        0.37        0.39      0.10 o 
   3   4 -14        4.07        3.49      0.20 o 
   4   4 -14        2.95        2.99      0.16 o 
   5   4 -14       40.63       41.93      0.60 o 
   6   4 -14       53.52       55.02      0.82 o 
   0   5 -14       18.17       20.56      0.50 o 
   1   5 -14       16.45       17.32      0.46 o 
   2   5 -14       37.70       40.22      0.83 o 
   3   5 -14       50.90       54.25      0.86 o 
  -6   1 -13       30.54       31.36      0.48 o 
  -5   1 -13        6.67        7.15      0.22 o 
  -4   1 -13        9.30        8.78      0.19 o 
  -3   1 -13       25.96       29.25      0.36 o 
  -2   1 -13        6.77        5.69      0.17 o 
  -1   1 -13       24.58       23.07      0.34 o 
   0   1 -13       50.70       43.76      0.53 o 
   1   1 -13       32.58       26.88      0.31 o 
   2   1 -13        7.14        6.35      0.11 o 
   3   1 -13        9.48        9.21      0.15 o 
   4   1 -13       90.34       91.10      0.84 o 
   5   1 -13      246.17      252.25      2.15 o 
   6   1 -13       77.77       75.56      0.74 o 
   7   1 -13        3.65        3.16      0.27 o 
   8   1 -13       17.56       17.27      0.36 o 
   9   1 -13        6.99        7.07      0.41 o 
  -5   2 -13        9.53       11.41      0.31 o 
  -4   2 -13       38.59       45.65      0.58 o 
  -3   2 -13       91.57      100.69      1.08 o 
  -2   2 -13       10.82        8.97      0.19 o 
  -1   2 -13       25.74       23.45      0.33 o 
   0   2 -13        3.20        2.86      0.12 o 
   1   2 -13      233.80      228.29      2.23 o 
   2   2 -13        5.76        5.49      0.13 o 
   3   2 -13        1.28        0.92      0.05 o 
   4   2 -13        4.24        3.29      0.13 o 
   5   2 -13        6.19        5.11      0.18 o 
   6   2 -13        8.10        7.58      0.27 o 
   7   2 -13        7.49        6.83      0.28 o 
   8   2 -13       42.50       39.84      0.71 o 
   9   2 -13        6.49        6.73      0.39 o 
  -5   3 -13       12.71       13.60      0.69 o 
  -4   3 -13       36.18       37.16      0.58 o 
  -3   3 -13       26.11       29.85      0.49 o 
  -2   3 -13        6.67        7.05      0.21 o 
  -1   3 -13        7.11        7.40      0.20 o 
   0   3 -13       48.64       47.06      0.53 o 
   1   3 -13       35.19       34.58      0.41 o 
   2   3 -13       49.12       45.02      0.50 o 
   3   3 -13        1.89        1.66      0.09 o 
   4   3 -13        0.66        0.61      0.14 o 
   5   3 -13        1.35        1.09      0.10 o 
   6   3 -13        0.05       -0.05      0.10 o 
   7   3 -13       19.21       17.29      0.38 o 
   8   3 -13        4.72        4.17      0.34 o 
  -4   4 -13        7.07        6.91      0.45 o 
  -3   4 -13        9.39        9.79      0.30 o 
  -2   4 -13        5.72        6.68      0.26 o 
  -1   4 -13        1.13        1.18      0.11 o 
   0   4 -13       66.04       69.74      0.88 o 
   1   4 -13       20.85       20.98      0.34 o 
   2   4 -13       12.00       10.31      0.20 o 
   3   4 -13        0.23        0.22      0.12 o 
   4   4 -13        5.68        5.95      0.20 o 
   5   4 -13        2.09        2.20      0.17 o 
   6   4 -13        2.76        3.34      0.24 o 
   7   4 -13        0.87        0.86      0.18 o 
  -2   5 -13        4.71        5.24      0.31 o 
  -1   5 -13        0.75        0.44      0.24 o 
   0   5 -13        3.32        4.33      0.32 o 
   1   5 -13        8.78        9.78      0.35 o 
   2   5 -13       41.33       44.51      0.84 o 
   3   5 -13        4.08        4.35      0.30 o 
   4   5 -13      100.61      104.90      1.48 o 
   5   5 -13       61.10       60.84      0.98 o 
  -7   0 -12       80.13       81.84      1.32 o 
  -6   0 -12       28.48       31.35      0.64 o 
  -5   0 -12       31.66       33.33      0.66 o 
  -4   0 -12        6.26        5.85      0.21 o 
  -3   0 -12       30.83       27.54      0.64 o 
  -2   0 -12       43.72       35.88      0.83 o 
  -1   0 -12       38.21       28.19      0.54 o 
   0   0 -12       96.57       89.94      1.13 o 
   1   0 -12      200.37      194.33      1.77 o 
   2   0 -12      284.58      286.89      2.81 o 
   3   0 -12     1273.37     1331.55     13.86 o 
   4   0 -12      550.11      576.11      6.02 o 
   5   0 -12       47.99       48.06      0.69 o 
   6   0 -12       10.65       10.34      0.24 o 
   7   0 -12        1.88        1.56      0.12 o 
   8   0 -12        0.07       -0.06      0.35 o 
   9   0 -12       18.49       18.82      0.82 o 
  10   0 -12       19.81       19.94      1.43 o 
  -6   1 -12       19.80       20.77      0.36 o 
  -5   1 -12       11.00       11.87      0.24 o 
  -4   1 -12        2.27        2.93      0.11 o 
  -3   1 -12        5.27        6.81      0.14 o 
  -2   1 -12       22.84       18.78      0.28 o 
  -1   1 -12      112.32       97.37      0.83 o 
   0   1 -12        3.74        3.07      0.09 o 
   1   1 -12      149.55      144.48      1.58 o 
   2   1 -12      130.16      126.57      0.89 o 
   3   1 -12      171.95      171.30      1.32 o 
   4   1 -12      191.31      193.49      1.57 o 
   5   1 -12       14.87       13.21      0.19 o 
   6   1 -12        3.00        2.47      0.11 o 
   7   1 -12       13.48       12.53      0.21 o 
   8   1 -12        3.51        3.22      0.20 o 
   9   1 -12        3.56        3.95      0.22 o 
  -6   2 -12        4.27        4.08      0.31 o 
  -5   2 -12       15.80       16.03      0.33 o 
  -4   2 -12       12.01       11.14      0.23 o 
  -3   2 -12        3.91        3.75      0.12 o 
  -2   2 -12        5.58        4.99      0.13 o 
  -1   2 -12        3.63        3.60      0.14 o 
   0   2 -12       97.03       79.96      0.74 o 
   1   2 -12       39.14       36.85      0.42 o 
   2   2 -12       46.94       45.84      0.48 o 
   3   2 -12       68.24       66.66      0.55 o 
   4   2 -12       55.29       49.59      0.56 o 
   5   2 -12       33.31       29.53      0.35 o 
   6   2 -12       23.93       22.29      0.33 o 
   7   2 -12        0.32        0.34      0.09 o 
   8   2 -12        6.15        5.83      0.30 o 
   9   2 -12        6.56        6.40      0.31 o 
  -5   3 -12       36.46       38.36      0.59 o 
  -4   3 -12       28.67       33.10      0.52 o 
  -3   3 -12       13.76       14.27      0.26 o 
  -2   3 -12        5.14        4.86      0.15 o 
  -1   3 -12       45.25       46.18      0.51 o 
   0   3 -12       31.81       31.20      0.38 o 
   1   3 -12       13.58       11.65      0.20 o 
   2   3 -12        0.70        0.34      0.06 o 
   3   3 -12       16.46       15.18      0.23 o 
   4   3 -12       10.02        8.41      0.15 o 
   5   3 -12       13.34       13.36      0.25 o 
   6   3 -12       17.76       15.24      0.28 o 
   7   3 -12       19.67       17.68      0.37 o 
   8   3 -12        6.18        5.46      0.26 o 
  -4   4 -12       16.10       16.89      0.46 o 
  -3   4 -12       63.96       67.27      0.88 o 
  -2   4 -12        3.31        3.53      0.20 o 
  -1   4 -12       76.49       84.99      1.02 o 
   0   4 -12        0.72        0.75      0.08 o 
   1   4 -12        6.75        6.87      0.15 o 
   2   4 -12        1.23        1.23      0.10 o 
   3   4 -12       79.30       82.79      1.10 o 
   4   4 -12       49.54       50.28      0.58 o 
   5   4 -12       10.50       10.88      0.27 o 
   6   4 -12       61.90       63.11      0.87 o 
   7   4 -12       13.58       15.30      0.42 o 
  -3   5 -12       11.60       12.19      0.45 o 
  -2   5 -12       62.11       66.44      0.89 o 
  -1   5 -12        4.01        4.77      0.30 o 
   0   5 -12        0.08        0.34      0.11 o 
   1   5 -12        5.68        6.55      0.31 o 
   2   5 -12       63.03       63.76      0.93 o 
   3   5 -12       39.07       39.26      0.80 o 
   4   5 -12      164.89      170.00      1.77 o 
   5   5 -12       15.13       15.44      0.42 o 
   6   5 -12        2.93        3.56      0.32 o 
   1   6 -12        3.95        3.57      0.30 o 
   2   6 -12       78.98       85.53      1.21 o 
  -7   1 -11        6.04        6.81      0.23 o 
  -6   1 -11       17.35       17.69      0.32 o 
  -5   1 -11        5.02        5.13      0.15 o 
  -4   1 -11        7.97        6.88      0.16 o 
  -3   1 -11       13.73       14.57      0.20 o 
  -2   1 -11       59.99       43.19      0.35 o 
  -1   1 -11      234.32      211.61      1.41 o 
   0   1 -11      151.16      155.71      1.12 o 
   1   1 -11      196.45      192.26      1.35 o 
   2   1 -11      489.90      507.61      3.40 o 
   3   1 -11       21.61       19.95      0.22 o 
   4   1 -11       17.14       16.29      0.19 o 
   5   1 -11       29.16       28.73      0.31 o 
   6   1 -11        1.67        1.74      0.08 o 
   7   1 -11       27.46       26.56      0.37 o 
   8   1 -11       16.68       17.41      0.35 o 
   9   1 -11        5.26        5.89      0.23 o 
  10   1 -11       62.22       64.20      1.17 o 
  -7   2 -11        4.82        4.67      0.23 o 
  -6   2 -11       16.74       20.16      0.38 o 
  -5   2 -11       80.93       90.32      0.97 o 
  -4   2 -11        2.50        2.45      0.11 o 
  -3   2 -11       18.72       19.34      0.27 o 
  -2   2 -11        7.64        7.76      0.13 o 
  -1   2 -11       36.78       31.33      0.30 o 
   0   2 -11        1.38        0.81      0.05 o 
   1   2 -11      168.85      174.02      1.48 o 
   2   2 -11       43.37       38.55      0.39 o 
   3   2 -11       28.71       24.91      0.24 o 
   4   2 -11       73.97       66.40      0.64 o 
   5   2 -11       25.85       22.90      0.30 o 
   6   2 -11      125.14      121.48      1.19 o 
   7   2 -11        3.75        3.49      0.15 o 
   8   2 -11        1.45        1.33      0.19 o 
   9   2 -11        4.00        4.20      0.23 o 
  -6   3 -11       23.53       25.69      0.46 o 
  -5   3 -11       33.61       36.06      0.55 o 
  -4   3 -11        7.62        9.07      0.36 o 
  -3   3 -11       11.87       12.50      0.21 o 
  -2   3 -11       39.52       38.22      0.45 o 
  -1   3 -11       19.11       18.09      0.32 o 
   0   3 -11        6.36        5.41      0.15 o 
   1   3 -11       53.06       50.81      0.53 o 
   2   3 -11        4.27        5.00      0.13 o 
   3   3 -11       48.60       40.12      0.44 o 
   4   3 -11       55.91       55.71      0.58 o 
   5   3 -11       58.67       51.20      0.68 o 
   6   3 -11       69.23       68.99      0.74 o 
   7   3 -11        9.44        8.60      0.24 o 
   8   3 -11        7.11        7.91      0.33 o 
   9   3 -11       11.42       11.37      0.39 o 
  -5   4 -11        4.96        5.01      0.23 o 
  -4   4 -11       11.84       11.54      0.27 o 
  -3   4 -11       21.05       20.73      0.43 o 
  -2   4 -11       25.93       26.37      0.49 o 
  -1   4 -11        7.74        7.24      0.17 o 
   0   4 -11        5.95        5.62      0.14 o 
   1   4 -11        5.76        5.71      0.13 o 
   2   4 -11      121.37      117.00      0.98 o 
   3   4 -11       79.40       76.68      0.83 o 
   4   4 -11       14.87       12.71      0.21 o 
   5   4 -11       16.50       15.79      0.31 o 
   6   4 -11        1.72        1.43      0.13 o 
   7   4 -11       12.73       11.30      0.34 o 
   8   4 -11        1.17        0.93      0.17 o 
  -4   5 -11        1.44        1.36      0.16 o 
  -3   5 -11       21.70       24.45      0.46 o 
  -2   5 -11       27.03       28.46      0.48 o 
  -1   5 -11        1.33        1.18      0.12 o 
   0   5 -11        1.74        1.91      0.12 o 
   1   5 -11        4.76        4.70      0.17 o 
   2   5 -11       51.99       55.12      1.59 o 
   3   5 -11      195.76      202.37      2.48 o 
   4   5 -11       38.37       38.62      0.58 o 
   5   5 -11        8.82        8.82      0.33 o 
   6   5 -11        2.58        3.13      0.21 o 
  -1   6 -11        7.35        8.19      0.36 o 
   0   6 -11        1.04        1.23      0.18 o 
   1   6 -11       77.00       82.05      1.17 o 
   2   6 -11       22.83       23.61      0.50 o 
   3   6 -11       19.37       17.69      0.58 o 
   4   6 -11       60.73       58.93      1.93 o 
  -8   0 -10       27.26       29.79      0.69 o 
  -7   0 -10       23.73       23.19      0.52 o 
  -6   0 -10       26.65       25.02      0.47 o 
  -5   0 -10       74.90       64.40      0.81 o 
  -4   0 -10       30.99       22.54      0.29 o 
  -3   0 -10      517.26      430.03      3.75 o 
  -2   0 -10        0.37        0.68      0.07 o 
  -1   0 -10       41.16       39.15      0.52 o 
   0   0 -10       43.43       40.26      0.47 o 
   1   0 -10      549.48      565.01      4.55 o 
   2   0 -10      412.39      410.38      3.64 o 
   3   0 -10        9.21        8.33      0.16 o 
   4   0 -10       34.13       37.45      0.45 o 
   5   0 -10       75.64       73.26      0.79 o 
   6   0 -10       45.53       46.91      0.55 o 
   7   0 -10       35.27       35.37      0.49 o 
   8   0 -10       43.20       45.89      0.64 o 
   9   0 -10       23.27       22.99      0.66 o 
  10   0 -10       69.13       69.87      1.48 o 
  -8   1 -10       13.54       13.30      0.30 o 
  -7   1 -10       32.57       36.91      0.50 o 
  -6   1 -10        1.16        0.89      0.13 o 
  -5   1 -10        9.34        9.15      0.18 o 
  -4   1 -10       82.91       68.70      0.59 o 
  -3   1 -10       74.37       62.52      0.49 o 
  -2   1 -10       38.27       27.64      0.24 o 
  -1   1 -10      143.65      129.96      0.82 o 
   0   1 -10       48.52       49.30      0.40 o 
   1   1 -10      499.00      492.93      3.17 o 
   2   1 -10       10.76        9.86      0.14 o 
   3   1 -10        3.31        2.79      0.06 o 
   4   1 -10       32.02       33.35      0.29 o 
   5   1 -10       12.56       11.52      0.16 o 
   6   1 -10        8.69        8.97      0.14 o 
   7   1 -10       26.24       25.70      0.33 o 
   8   1 -10       72.36       74.33      0.83 o 
   9   1 -10        1.00        1.13      0.12 o 
  10   1 -10       38.93       40.18      0.82 o 
  -7   2 -10       22.48       22.82      0.42 o 
  -6   2 -10        4.45        5.67      0.22 o 
  -5   2 -10        1.92        2.19      0.09 o 
  -4   2 -10       12.19       10.85      0.16 o 
  -3   2 -10       16.30       14.57      0.19 o 
  -2   2 -10      230.80      213.15      1.48 o 
  -1   2 -10        1.58        1.79      0.07 o 
   0   2 -10      301.54      296.87      2.08 o 
   1   2 -10       14.77       12.31      0.16 o 
   2   2 -10       27.20       27.23      0.30 o 
   3   2 -10        8.50        6.57      0.09 o 
   4   2 -10       27.97       29.77      0.32 o 
   5   2 -10        5.52        7.25      0.13 o 
   6   2 -10        2.57        3.07      0.14 o 
   7   2 -10       12.10       11.87      0.27 o 
   8   2 -10       11.46       10.91      0.29 o 
   9   2 -10       62.67       61.55      0.87 o 
  10   2 -10        2.36        2.08      0.24 o 
  -7   3 -10       29.78       30.74      0.74 o 
  -6   3 -10       23.57       24.32      0.43 o 
  -5   3 -10       20.97       21.20      0.38 o 
  -4   3 -10        2.94        3.63      0.16 o 
  -3   3 -10       14.92       14.50      0.23 o 
  -2   3 -10        0.11        0.09      0.06 o 
  -1   3 -10       19.26       18.10      0.24 o 
   0   3 -10       28.33       29.56      0.31 o 
   1   3 -10      188.15      178.95      1.53 o 
   2   3 -10       92.98       80.05      0.73 o 
   3   3 -10       29.59       31.41      0.35 o 
   4   3 -10       68.80       55.67      0.55 o 
   5   3 -10       48.32       45.17      0.51 o 
   6   3 -10        6.77        6.50      0.20 o 
   7   3 -10        8.84        8.36      0.23 o 
   8   3 -10       12.36       12.44      0.35 o 
   9   3 -10       10.43       10.08      0.36 o 
  -6   4 -10        7.08        7.63      0.29 o 
  -5   4 -10        8.99        8.18      0.25 o 
  -4   4 -10        6.53        5.81      0.23 o 
  -3   4 -10       36.08       38.54      0.51 o 
  -2   4 -10        0.87        0.85      0.08 o 
  -1   4 -10        9.30        9.29      0.25 o 
   0   4 -10       19.14       19.20      0.26 o 
   1   4 -10      139.42      151.82      1.22 o 
   2   4 -10       55.41       55.82      0.54 o 
   3   4 -10        1.89        1.04      0.09 o 
   4   4 -10       44.32       41.78      0.48 o 
   5   4 -10        6.13        6.09      0.18 o 
   6   4 -10       13.45       13.15      0.28 o 
   7   4 -10        2.94        2.89      0.27 o 
   8   4 -10       33.51       34.90      0.66 o 
  -5   5 -10       13.86       14.47      0.82 o 
  -4   5 -10       46.03       47.17      0.69 o 
  -3   5 -10       27.82       28.25      0.48 o 
  -2   5 -10        9.32        9.60      0.27 o 
  -1   5 -10       20.65       20.13      0.32 o 
   0   5 -10       35.20       35.27      0.46 o 
   1   5 -10        1.98        1.84      0.13 o 
   2   5 -10      286.61      301.32      3.57 o 
   3   5 -10       11.20       11.40      0.29 o 
   4   5 -10       24.72       23.91      0.44 o 
   5   5 -10        7.17        8.02      0.30 o 
   6   5 -10        7.74        7.42      0.28 o 
   7   5 -10       21.03       21.91      0.51 o 
  -2   6 -10       90.11       93.86      1.18 o 
  -1   6 -10        3.22        3.76      0.36 o 
   0   6 -10      111.14      118.97      1.41 o 
   1   6 -10       25.64       27.13      0.53 o 
   2   6 -10       20.76       21.39      0.47 o 
   3   6 -10       45.54       47.75      0.88 o 
   4   6 -10       11.53       12.20      0.46 o 
   5   6 -10        2.90        3.37      0.25 o 
  -8   1  -9       23.94       25.82      0.39 o 
  -7   1  -9        4.76        4.91      0.18 o 
  -6   1  -9        0.49        0.60      0.08 o 
  -5   1  -9       43.61       36.41      0.35 o 
  -4   1  -9       80.54       65.04      0.49 o 
  -3   1  -9       40.47       38.12      0.32 o 
  -2   1  -9       79.57       80.50      0.57 o 
  -1   1  -9       80.86       70.95      0.47 o 
   0   1  -9      611.78      612.86      4.10 o 
   1   1  -9        5.96        6.06      0.07 o 
   2   1  -9       25.81       24.81      0.19 o 
   3   1  -9       30.28       33.08      0.28 o 
   4   1  -9       34.11       32.49      0.26 o 
   5   1  -9       10.08        7.94      0.11 o 
   6   1  -9        1.19        1.27      0.06 o 
   7   1  -9        7.72        8.49      0.15 o 
   8   1  -9      178.90      187.80      1.73 o 
   9   1  -9       34.19       34.85      0.55 o 
  10   1  -9       20.78       21.41      0.66 o 
  -8   2  -9        4.43        4.24      0.40 o 
  -7   2  -9       52.03       54.39      0.72 o 
  -6   2  -9        4.56        4.53      0.32 o 
  -5   2  -9       12.73       12.81      0.19 o 
  -4   2  -9       14.25       14.19      0.18 o 
  -3   2  -9       25.54       24.51      0.25 o 
  -2   2  -9       22.90       23.39      0.22 o 
  -1   2  -9     1097.29     1123.42      8.20 o 
   0   2  -9      132.20      126.98      0.87 o 
   1   2  -9       15.23       15.36      0.18 o 
   2   2  -9       82.55       80.22      0.65 o 
   3   2  -9       65.81       60.40      0.48 o 
   4   2  -9      107.88      100.86      0.70 o 
   5   2  -9       15.91       14.11      0.18 o 
   6   2  -9       47.48       45.55      0.48 o 
   7   2  -9       10.84       10.86      0.18 o 
   8   2  -9        2.64        2.53      0.15 o 
   9   2  -9       26.78       26.07      0.56 o 
  10   2  -9       38.21       38.63      0.71 o 
  -7   3  -9        1.76        1.94      0.13 o 
  -6   3  -9        9.43        9.65      0.26 o 
  -5   3  -9        5.54        5.98      0.19 o 
  -4   3  -9        3.00        2.45      0.11 o 
  -3   3  -9       25.25       24.55      0.39 o 
  -2   3  -9      246.55      246.13      2.06 o 
  -1   3  -9      132.54      126.69      1.07 o 
   0   3  -9      216.13      218.27      1.73 o 
   1   3  -9      125.80      109.33      0.91 o 
   2   3  -9       16.44       15.87      0.18 o 
   3   3  -9      102.44       88.24      0.93 o 
   4   3  -9       60.18       63.64      0.57 o 
   5   3  -9        5.75        5.23      0.16 o 
   6   3  -9       12.71       13.23      0.21 o 
   7   3  -9        9.79        9.06      0.22 o 
   8   3  -9       11.79       12.04      0.35 o 
   9   3  -9        3.86        4.52      0.28 o 
  -6   4  -9        2.64        2.79      0.15 o 
  -5   4  -9       10.73       10.62      0.28 o 
  -4   4  -9        4.64        4.92      0.18 o 
  -3   4  -9       20.07       19.45      0.43 o 
  -2   4  -9        7.69        6.56      0.23 o 
  -1   4  -9       41.15       39.82      0.44 o 
   0   4  -9      611.02      613.93      4.94 o 
   1   4  -9      203.77      200.58      1.67 o 
   2   4  -9      197.73      183.26      1.53 o 
   3   4  -9       12.26        9.17      0.21 o 
   4   4  -9       11.79       10.29      0.21 o 
   5   4  -9       20.20       20.06      0.31 o 
   6   4  -9        5.29        5.09      0.23 o 
   7   4  -9       27.42       29.17      0.48 o 
   8   4  -9        0.97        1.33      0.16 o 
   9   4  -9       33.43       31.84      0.64 o 
  -5   5  -9       17.48       18.02      0.47 o 
  -4   5  -9       51.43       52.78      0.74 o 
  -3   5  -9       12.65       13.34      0.30 o 
  -2   5  -9       18.77       18.49      0.28 o 
  -1   5  -9        0.52        0.65      0.08 o 
   0   5  -9        5.53        5.85      0.20 o 
   1   5  -9      163.79      162.99      1.62 o 
   2   5  -9       62.38       58.90      0.73 o 
   3   5  -9        7.43        7.72      0.32 o 
   4   5  -9        2.33        2.74      0.11 o 
   5   5  -9        0.72        1.05      0.12 o 
   6   5  -9       37.41       39.82      0.70 o 
   7   5  -9       33.71       34.92      0.64 o 
  -3   6  -9       62.96       68.32      0.92 o 
  -2   6  -9        8.26        8.82      0.29 o 
  -1   6  -9        1.21        1.50      0.11 o 
   0   6  -9       18.36       20.15      0.38 o 
   1   6  -9        3.57        4.32      0.23 o 
   2   6  -9        0.12        0.23      0.12 o 
   3   6  -9        3.39        4.51      0.22 o 
   4   6  -9       20.76       23.08      0.54 o 
   5   6  -9        9.94       10.55      0.36 o 
   6   6  -9        8.38        8.51      0.51 o 
  -9   0  -8       36.50       37.64      1.00 o 
  -8   0  -8       17.89       17.86      0.42 o 
  -7   0  -8       18.66       15.40      0.30 o 
  -6   0  -8       29.85       26.64      0.37 o 
  -5   0  -8      381.95      328.61      2.93 o 
  -4   0  -8        7.18        6.13      0.13 o 
  -3   0  -8       73.61       62.01      0.61 o 
  -2   0  -8       70.35       70.71      0.69 o 
  -1   0  -8       42.92       48.98      0.59 o 
   0   0  -8       52.32       60.23      0.72 o 
   1   0  -8       63.62       82.64      0.72 o 
   2   0  -8      496.70      536.80      5.06 o 
   3   0  -8      160.16      161.38      1.59 o 
   4   0  -8       43.13       51.81      0.53 o 
   5   0  -8       35.24       35.97      0.42 o 
   6   0  -8      617.24      701.78      7.26 o 
   7   0  -8       32.78       33.74      0.44 o 
   8   0  -8        5.45        5.95      0.41 o 
   9   0  -8        3.20        2.98      0.82 o 
  10   0  -8       59.17       58.54      1.28 o 
  11   0  -8       63.37       62.16      1.93 o 
  -9   1  -8       21.37       23.43      0.42 o 
  -8   1  -8        2.96        3.19      0.19 o 
  -7   1  -8        8.09        6.79      0.17 o 
  -6   1  -8       83.32       73.82      0.63 o 
  -5   1  -8       10.55       10.50      0.16 o 
  -4   1  -8       20.32       15.55      0.16 o 
  -3   1  -8        2.42        1.90      0.08 o 
  -2   1  -8       58.82       62.50      0.46 o 
  -1   1  -8      260.69      243.64      1.54 o 
   0   1  -8       60.91       69.47      0.49 o 
   1   1  -8       30.60       32.53      0.25 o 
   2   1  -8      245.10      269.78      1.62 o 
   3   1  -8       67.38       69.34      0.49 o 
   4   1  -8       34.27       33.85      0.29 o 
   5   1  -8       94.54      102.04      0.71 o 
   6   1  -8       27.57       29.51      0.29 o 
   7   1  -8       21.87       22.30      0.25 o 
   8   1  -8       53.78       55.23      0.58 o 
   9   1  -8        6.47        6.71      0.21 o 
  10   1  -8      116.01      123.07      2.31 o 
  11   1  -8       13.58       13.30      0.82 o 
  -8   2  -8        8.18        9.04      0.26 o 
  -7   2  -8       19.46       18.67      0.31 o 
  -6   2  -8        3.96        2.88      0.10 o 
  -5   2  -8       17.72       16.80      0.22 o 
  -4   2  -8       60.01       58.02      0.46 o 
  -3   2  -8       39.83       36.37      0.31 o 
  -2   2  -8      198.43      197.92      1.37 o 
  -1   2  -8       53.59       52.64      0.45 o 
   0   2  -8       77.54       73.76      0.57 o 
   1   2  -8       89.12       99.79      0.79 o 
   2   2  -8      101.49      113.12      0.80 o 
   3   2  -8      140.89      157.47      1.14 o 
   4   2  -8       16.72       16.48      0.17 o 
   5   2  -8       26.78       25.97      0.23 o 
   6   2  -8       53.57       53.46      0.54 o 
   7   2  -8      170.65      179.71      1.66 o 
   8   2  -8        4.74        4.56      0.19 o 
   9   2  -8      120.83      126.43      1.69 o 
  10   2  -8        7.90        7.43      0.31 o 
  -8   3  -8        0.42        0.23      0.12 o 
  -7   3  -8       12.78       12.58      0.27 o 
  -6   3  -8        3.53        3.61      0.17 o 
  -5   3  -8       21.06       19.66      0.28 o 
  -4   3  -8       69.53       66.48      0.84 o 
  -3   3  -8       76.20       73.00      0.69 o 
  -2   3  -8      448.94      450.46      3.47 o 
  -1   3  -8      341.50      338.36      2.48 o 
   0   3  -8       24.03       20.13      0.21 o 
   1   3  -8        3.75        4.71      0.09 o 
   2   3  -8       34.59       25.68      0.25 o 
   3   3  -8       52.69       48.11      0.51 o 
   4   3  -8       58.08       61.31      0.52 o 
   5   3  -8        2.70        2.60      0.09 o 
   6   3  -8       13.83       13.29      0.19 o 
   7   3  -8       22.72       22.61      0.28 o 
   8   3  -8        5.86        6.73      0.31 o 
   9   3  -8       32.52       31.31      0.59 o 
  10   3  -8       51.19       48.87      0.83 o 
  -7   4  -8       10.12        9.87      0.44 o 
  -6   4  -8       12.14       12.28      0.28 o 
  -5   4  -8       10.49       11.68      0.28 o 
  -4   4  -8        3.09        3.26      0.15 o 
  -3   4  -8       49.53       48.90      0.55 o 
  -2   4  -8       21.58       20.96      0.27 o 
  -1   4  -8       80.58       84.02      0.73 o 
   0   4  -8       87.34       91.24      0.79 o 
   1   4  -8       24.06       20.57      0.24 o 
   2   4  -8       16.03       13.94      0.21 o 
   3   4  -8        4.95        4.31      0.12 o 
   4   4  -8       24.43       23.50      0.28 o 
   5   4  -8        6.78        7.76      0.16 o 
   6   4  -8       29.92       30.90      0.36 o 
   7   4  -8       11.63       11.95      0.29 o 
   8   4  -8       12.29       11.94      0.43 o 
   9   4  -8        9.36       10.13      0.75 o 
  -6   5  -8       31.40       29.99      0.53 o 
  -5   5  -8       35.16       38.50      0.59 o 
  -4   5  -8       33.34       35.11      0.55 o 
  -3   5  -8       13.29       13.11      0.33 o 
  -2   5  -8       40.64       37.99      0.45 o 
  -1   5  -8       14.54       11.88      0.23 o 
   0   5  -8       34.72       36.64      0.47 o 
   1   5  -8       24.34       19.97      0.35 o 
   2   5  -8       12.62       11.22      0.23 o 
   3   5  -8        1.91        1.74      0.10 o 
   4   5  -8        1.79        1.62      0.10 o 
   5   5  -8       46.03       48.09      0.56 o 
   6   5  -8       24.32       25.25      0.49 o 
   7   5  -8       22.90       22.32      0.48 o 
   8   5  -8        3.48        3.60      0.29 o 
  -4   6  -8       18.20       20.45      0.43 o 
  -3   6  -8        0.82        1.20      0.14 o 
  -2   6  -8       20.58       22.14      0.37 o 
  -1   6  -8        3.68        3.92      0.18 o 
   0   6  -8        9.76        8.99      0.22 o 
   1   6  -8        3.45        3.13      0.36 o 
   2   6  -8       14.95       14.94      0.31 o 
   3   6  -8        8.10        7.72      0.23 o 
   4   6  -8        9.64       12.08      0.39 o 
   5   6  -8       22.26       24.52      0.53 o 
   6   6  -8        6.97        7.01      0.34 o 
  -1   7  -8       10.34       10.93      0.57 o 
   0   7  -8        2.80        3.37      0.23 o 
   1   7  -8        8.85        8.50      0.34 o 
   2   7  -8        5.98        7.21      0.44 o 
   3   7  -8        9.11        8.54      0.56 o 
  -9   1  -7        2.12        2.50      0.14 o 
  -8   1  -7        8.34        8.55      0.35 o 
  -7   1  -7       85.60       79.48      0.69 o 
  -6   1  -7       88.75       81.61      0.62 o 
  -5   1  -7       39.78       38.69      0.33 o 
  -4   1  -7       47.45       48.10      0.34 o 
  -3   1  -7       69.19       68.21      0.49 o 
  -2   1  -7       25.60       25.07      0.25 o 
  -1   1  -7      123.00      133.20      0.86 o 
   0   1  -7      180.58      217.75      1.42 o 
   1   1  -7      443.66      497.71      3.09 o 
   2   1  -7       23.02       27.98      0.20 o 
   3   1  -7       99.45      101.28      0.69 o 
   4   1  -7      323.64      363.32      2.35 o 
   5   1  -7      140.01      158.19      1.07 o 
   6   1  -7       36.99       35.11      0.30 o 
   7   1  -7        0.36        0.44      0.07 o 
   8   1  -7       11.34       10.68      0.25 o 
   9   1  -7       50.59       51.55      0.94 o 
  10   1  -7       36.18       37.61      0.75 o 
  11   1  -7        1.10        0.93      0.29 o 
  -9   2  -7       37.81       35.16      0.49 o 
  -8   2  -7       11.28       10.90      0.26 o 
  -7   2  -7       38.52       37.44      0.47 o 
  -6   2  -7        3.93        3.90      0.13 o 
  -5   2  -7       20.09       18.72      0.21 o 
  -4   2  -7       21.73       20.33      0.20 o 
  -3   2  -7     1525.48     1545.90     11.43 o 
  -2   2  -7      198.09      183.61      1.26 o 
  -1   2  -7       16.46       17.85      0.17 o 
   0   2  -7       18.88       26.21      0.23 o 
   1   2  -7      153.96      166.38      1.43 o 
   2   2  -7      142.94      154.35      1.06 o 
   3   2  -7       66.21       69.24      0.51 o 
   4   2  -7       22.48       19.89      0.21 o 
   5   2  -7       11.03       11.21      0.13 o 
   6   2  -7       69.45       71.14      0.54 o 
   7   2  -7       31.70       30.25      0.38 o 
   8   2  -7      346.05      379.65      4.10 o 
   9   2  -7      114.06      119.05      1.60 o 
  10   2  -7        1.70        1.54      0.17 o 
  -8   3  -7        9.96        8.78      0.25 o 
  -7   3  -7       16.35       16.67      0.30 o 
  -6   3  -7        5.59        5.44      0.23 o 
  -5   3  -7       75.56       75.29      0.83 o 
  -4   3  -7      497.33      509.78      4.16 o 
  -3   3  -7       55.98       56.64      0.52 o 
  -2   3  -7      822.49      838.62      6.33 o 
  -1   3  -7       48.92       46.77      0.39 o 
   0   3  -7       51.36       49.46      0.43 o 
   1   3  -7       38.48       31.89      0.30 o 
   2   3  -7        2.11        1.36      0.04 o 
   3   3  -7       13.48       14.31      0.20 o 
   4   3  -7        9.04        9.59      0.17 o 
   5   3  -7       99.59      102.60      0.87 o 
   6   3  -7       57.09       54.94      0.48 o 
   7   3  -7      199.44      206.12      2.18 o 
   8   3  -7        9.86       10.49      0.33 o 
   9   3  -7      134.15      137.29      1.85 o 
  10   3  -7       18.73       19.33      0.47 o 
  -7   4  -7        5.55        5.68      0.23 o 
  -6   4  -7      142.96      146.98      1.66 o 
  -5   4  -7       28.28       26.86      0.39 o 
  -4   4  -7      193.98      197.38      1.69 o 
  -3   4  -7       20.27       19.44      0.23 o 
  -2   4  -7      248.76      236.96      1.77 o 
  -1   4  -7      230.44      223.25      1.68 o 
   0   4  -7      151.18      134.99      1.36 o 
   1   4  -7       52.26       42.92      0.37 o 
   2   4  -7        4.22        4.01      0.11 o 
   3   4  -7        0.33        0.31      0.05 o 
   4   4  -7        9.75       10.73      0.17 o 
   5   4  -7       15.93       15.57      0.24 o 
   6   4  -7        5.45        5.51      0.13 o 
   7   4  -7        6.32        6.21      0.18 o 
   8   4  -7       42.09       43.22      0.63 o 
   9   4  -7      190.13      194.50      2.90 o 
  -6   5  -7       16.69       17.22      0.37 o 
  -5   5  -7       57.47       63.45      0.76 o 
  -4   5  -7        5.24        5.29      0.15 o 
  -3   5  -7        1.90        2.30      0.10 o 
  -2   5  -7       13.35       11.72      0.19 o 
  -1   5  -7       35.42       31.63      0.39 o 
   0   5  -7       53.45       45.19      0.59 o 
   1   5  -7        0.44        0.26      0.06 o 
   2   5  -7       19.44       17.93      0.30 o 
   3   5  -7        2.42        2.44      0.15 o 
   4   5  -7       24.25       25.26      0.32 o 
   5   5  -7       50.98       54.00      0.61 o 
   6   5  -7       13.42       13.36      0.33 o 
   7   5  -7        5.75        5.57      0.21 o 
   8   5  -7        8.41        7.90      0.42 o 
  -5   6  -7       23.28       25.92      0.49 o 
  -4   6  -7        0.04        0.24      0.11 o 
  -3   6  -7        1.95        2.40      0.14 o 
  -2   6  -7       10.97       11.40      0.23 o 
  -1   6  -7       28.00       26.01      0.39 o 
   0   6  -7       29.70       27.85      0.44 o 
   1   6  -7        2.74        2.48      0.18 o 
   2   6  -7       44.97       47.48      0.63 o 
   3   6  -7        8.79        9.10      0.24 o 
   4   6  -7       43.33       43.82      0.64 o 
   5   6  -7        1.10        1.50      0.13 o 
   6   6  -7       38.95       37.00      0.83 o 
  -2   7  -7       22.22       23.22      0.82 o 
  -1   7  -7        6.17        6.12      0.40 o 
   0   7  -7        4.19        4.61      0.27 o 
   1   7  -7        4.27        5.15      0.28 o 
   2   7  -7       25.25       26.15      0.54 o 
   3   7  -7       42.61       47.30      0.84 o 
   4   7  -7        0.86        0.43      0.22 o 
  -9   0  -6       17.46       17.90      0.41 o 
  -8   0  -6       49.54       47.91      0.63 o 
  -7   0  -6       33.25       27.58      0.39 o 
  -6   0  -6       39.58       37.12      0.50 o 
  -5   0  -6       54.32       57.80      0.55 o 
  -4   0  -6        1.40        1.38      0.06 o 
  -3   0  -6      175.32      182.07      1.61 o 
  -2   0  -6       79.08       83.40      0.84 o 
  -1   0  -6     1202.36     1445.83     13.53 o 
   0   0  -6      849.49      940.06      8.83 o 
   1   0  -6        5.44        4.57      0.08 o 
   2   0  -6      275.47      274.89      2.79 o 
   3   0  -6       52.39       54.12      0.58 o 
   4   0  -6      876.75     1000.91      8.86 o 
   5   0  -6      142.41      148.40      2.06 o 
   6   0  -6       15.67       26.77      0.92 o 
   7   0  -6        3.76        3.33      0.18 o 
   8   0  -6        4.39        5.13      0.32 o 
   9   0  -6       12.91       10.62      0.58 o 
  10   0  -6        2.33        1.92      0.29 o 
  11   0  -6       49.08       50.30      1.58 o 
  -9   1  -6        0.50        0.57      0.10 o 
  -8   1  -6       47.68       45.84      0.54 o 
  -7   1  -6        0.03        0.01      0.05 o 
  -6   1  -6        7.16        7.34      0.11 o 
  -5   1  -6      162.27      154.75      1.00 o 
  -4   1  -6      170.37      170.67      1.08 o 
  -3   1  -6        4.94        5.31      0.08 o 
  -2   1  -6      123.19      149.51      1.02 o 
  -1   1  -6       66.09       69.69      0.50 o 
   0   1  -6      463.77      539.14      3.81 o 
   1   1  -6       23.53       25.30      0.22 o 
   2   1  -6       43.55       44.28      0.33 o 
   3   1  -6      244.68      281.93      1.84 o 
   4   1  -6      118.06      124.79      0.84 o 
   5   1  -6       51.50       53.45      0.42 o 
   6   1  -6        4.83        3.61      0.10 o 
   7   1  -6       21.03       22.11      0.26 o 
   8   1  -6       88.31       93.06      1.46 o 
   9   1  -6       18.10       17.77      0.45 o 
  10   1  -6        4.68        5.00      0.37 o 
  11   1  -6       13.73       12.60      0.76 o 
  -9   2  -6       14.13       13.15      0.37 o 
  -8   2  -6       16.08       14.90      0.24 o 
  -7   2  -6        3.31        2.83      0.12 o 
  -6   2  -6       37.02       34.32      0.34 o 
  -5   2  -6        1.96        2.15      0.07 o 
  -4   2  -6      215.85      209.68      1.51 o 
  -3   2  -6        4.53        3.92      0.07 o 
  -2   2  -6       85.98       85.82      0.65 o 
  -1   2  -6       17.45       20.12      0.18 o 
   0   2  -6        8.43        9.76      0.12 o 
   1   2  -6       94.85       92.20      0.72 o 
   2   2  -6      124.36      132.13      0.91 o 
   3   2  -6       71.36       87.08      0.62 o 
   4   2  -6       19.56       20.46      0.18 o 
   5   2  -6        9.67        9.23      0.11 o 
   6   2  -6       16.53       15.81      0.17 o 
   7   2  -6       25.69       24.77      0.36 o 
   8   2  -6        9.73        9.39      0.20 o 
   9   2  -6        9.63        9.34      0.32 o 
  10   2  -6        3.95        4.16      0.33 o 
  11   2  -6        0.31        0.09      0.25 o 
  -9   3  -6        5.70        4.99      0.24 o 
  -8   3  -6       21.15       20.30      0.35 o 
  -7   3  -6        6.30        6.76      0.20 o 
  -6   3  -6       11.63       11.19      0.28 o 
  -5   3  -6       82.87       82.60      0.73 o 
  -4   3  -6      490.74      497.15      3.63 o 
  -3   3  -6      422.33      418.54      2.94 o 
  -2   3  -6       24.45       24.05      0.23 o 
  -1   3  -6       54.57       48.09      0.41 o 
   0   3  -6       15.07       13.75      0.15 o 
   1   3  -6       69.29       66.39      0.47 o 
   2   3  -6       18.38       17.37      0.18 o 
   3   3  -6        1.49        3.30      0.14 o 
   4   3  -6      119.05      117.88      0.92 o 
   5   3  -6      168.93      175.15      1.34 o 
   6   3  -6       40.01       42.24      0.41 o 
   7   3  -6      366.50      383.08      3.19 o 
   8   3  -6      166.62      168.87      1.88 o 
   9   3  -6       11.15       12.88      0.34 o 
  10   3  -6        0.76        0.29      0.64 o 
  -8   4  -6        7.16        7.65      0.33 o 
  -7   4  -6        7.63        8.22      0.23 o 
  -6   4  -6       19.43       18.52      0.29 o 
  -5   4  -6       76.39       78.19      0.65 o 
  -4   4  -6        2.93        3.07      0.10 o 
  -3   4  -6       16.73       14.98      0.20 o 
  -2   4  -6        4.42        4.59      0.10 o 
  -1   4  -6       12.93        8.48      0.12 o 
   0   4  -6       47.45       37.47      0.31 o 
   1   4  -6       20.33       21.77      0.22 o 
   2   4  -6       23.66       22.99      0.26 o 
   3   4  -6        7.96        7.56      0.14 o 
   4   4  -6       27.46       30.01      0.33 o 
   5   4  -6        7.62        7.22      0.14 o 
   6   4  -6       57.61       55.71      0.53 o 
   7   4  -6        5.49        5.62      0.16 o 
   8   4  -6       13.17       12.29      0.28 o 
   9   4  -6       17.81       15.84      0.50 o 
  -7   5  -6       27.97       30.41      0.47 o 
  -6   5  -6        7.27        6.43      0.30 o 
  -5   5  -6       38.81       39.96      0.53 o 
  -4   5  -6       49.17       49.20      0.53 o 
  -3   5  -6       50.88       48.93      0.55 o 
  -2   5  -6       29.28       26.46      0.35 o 
  -1   5  -6       93.57       81.75      0.81 o 
   0   5  -6       52.67       49.33      0.50 o 
   1   5  -6        2.20        1.98      0.10 o 
   2   5  -6       19.91       18.44      0.29 o 
   3   5  -6       59.99       61.07      0.63 o 
   4   5  -6       25.89       25.47      0.30 o 
   5   5  -6       91.00       92.16      0.95 o 
   6   5  -6        9.24        8.91      0.22 o 
   7   5  -6       46.60       48.59      0.62 o 
   8   5  -6       17.98       18.53      0.51 o 
  -5   6  -6        3.92        3.93      0.21 o 
  -4   6  -6       44.05       42.93      0.58 o 
  -3   6  -6        8.75        8.72      0.21 o 
  -2   6  -6       23.46       20.66      0.32 o 
  -1   6  -6        5.26        4.64      0.16 o 
   0   6  -6       17.40       16.18      0.32 o 
   1   6  -6       34.53       33.38      0.62 o 
   2   6  -6       11.80       12.99      0.27 o 
   3   6  -6       41.92       45.52      0.60 o 
   4   6  -6        7.30        7.21      0.20 o 
   5   6  -6       13.39       13.14      0.31 o 
   6   6  -6        9.70       10.26      0.51 o 
   7   6  -6        3.38        3.41      0.27 o 
  -3   7  -6       67.64       70.03      1.05 o 
  -2   7  -6       27.73       27.33      0.41 o 
  -1   7  -6        6.12        6.03      0.25 o 
   0   7  -6        7.25        7.97      0.27 o 
   1   7  -6       26.02       24.73      0.66 o 
   2   7  -6       12.86       13.76      0.32 o 
   3   7  -6       22.96       23.69      0.47 o 
   4   7  -6        3.90        3.96      0.30 o 
 -10   1  -5        3.54        3.48      0.21 o 
  -9   1  -5       20.15       18.46      0.28 o 
  -8   1  -5        2.69        2.89      0.12 o 
  -7   1  -5       22.15       20.23      0.21 o 
  -6   1  -5      140.55      140.19      0.95 o 
  -5   1  -5      152.56      143.31      0.93 o 
  -4   1  -5        0.78        0.69      0.03 o 
  -3   1  -5       59.47       65.51      0.46 o 
  -2   1  -5      390.80      435.50      3.04 o 
  -1   1  -5      537.17      589.73      4.17 o 
   0   1  -5      242.41      249.98      1.71 o 
   1   1  -5      141.41      147.41      0.97 o 
   2   1  -5      446.02      491.32      3.30 o 
   3   1  -5      262.76      285.40      1.84 o 
   4   1  -5        4.02        5.35      0.08 o 
   5   1  -5       71.67       71.09      0.54 o 
   6   1  -5       41.24       46.89      0.46 o 
   7   1  -5        9.02        9.06      0.14 o 
   8   1  -5       99.74       99.43      1.17 o 
   9   1  -5       18.22       18.16      0.45 o 
  10   1  -5       51.59       52.85      1.20 o 
  11   1  -5        0.77        0.29      0.29 o 
  -9   2  -5       55.46       54.87      0.65 o 
  -8   2  -5        2.33        2.24      0.12 o 
  -7   2  -5        7.37        7.31      0.27 o 
  -6   2  -5        1.28        1.06      0.05 o 
  -5   2  -5      853.92      873.54      5.31 o 
  -4   2  -5       51.38       44.00      0.39 o 
  -3   2  -5       31.52       27.27      0.26 o 
  -2   2  -5       99.14       96.95      0.81 o 
  -1   2  -5      194.31      202.25      1.50 o 
   0   2  -5      131.88      148.59      1.16 o 
   1   2  -5       79.81       97.28      0.79 o 
   2   2  -5      302.19      357.34      2.58 o 
   3   2  -5       17.23       19.21      0.21 o 
   4   2  -5      101.00      101.21      0.76 o 
   5   2  -5       23.51       21.79      0.20 o 
   6   2  -5     1033.72     1144.92      8.82 o 
   7   2  -5      214.74      220.19      1.98 o 
   8   2  -5        9.70       10.23      0.20 o 
   9   2  -5       29.39       30.39      0.55 o 
  10   2  -5       15.79       15.61      0.58 o 
  11   2  -5       13.01       12.54      0.58 o 
  -9   3  -5       24.17       25.38      0.40 o 
  -8   3  -5       12.86       12.64      0.26 o 
  -7   3  -5       53.91       54.17      0.55 o 
  -6   3  -5       77.47       76.33      0.61 o 
  -5   3  -5       66.26       66.91      0.51 o 
  -4   3  -5      291.16      287.05      1.87 o 
  -3   3  -5       38.20       34.05      0.31 o 
  -2   3  -5        0.05        0.13      0.03 o 
  -1   3  -5        7.34        6.91      0.09 o 
   0   3  -5        1.19        0.54      0.03 o 
   1   3  -5       62.24       63.18      0.47 o 
   2   3  -5      125.53      133.57      0.97 o 
   3   3  -5       54.26       51.27      0.40 o 
   4   3  -5      185.71      182.64      1.32 o 
   5   3  -5      379.19      405.70      2.87 o 
   6   3  -5      117.90      116.77      0.96 o 
   7   3  -5      427.03      459.35      4.73 o 
   8   3  -5       13.92       12.95      0.25 o 
   9   3  -5        6.15        6.37      0.25 o 
  10   3  -5        2.36        1.98      0.22 o 
  -8   4  -5      130.91      141.13      1.47 o 
  -7   4  -5       11.01       10.18      0.23 o 
  -6   4  -5      430.39      459.92      5.08 o 
  -5   4  -5       27.99       27.62      0.28 o 
  -4   4  -5        2.23        2.48      0.09 o 
  -3   4  -5        3.48        3.35      0.10 o 
  -2   4  -5       23.14       19.09      0.21 o 
  -1   4  -5        7.70        7.74      0.12 o 
   0   4  -5       25.71       25.81      0.24 o 
   1   4  -5       46.10       47.96      0.40 o 
   2   4  -5      100.71      103.15      0.86 o 
   3   4  -5      544.85      589.97      4.52 o 
   4   4  -5       15.13       14.74      0.20 o 
   5   4  -5      350.23      364.03      3.27 o 
   6   4  -5       19.77       19.81      0.26 o 
   7   4  -5       58.90       59.40      0.79 o 
   8   4  -5       88.43       92.79      1.13 o 
   9   4  -5       20.45       20.66      0.48 o 
  -7   5  -5       72.23       78.02      0.91 o 
  -6   5  -5       15.04       15.05      0.29 o 
  -5   5  -5        1.74        1.74      0.11 o 
  -4   5  -5        7.35        6.40      0.20 o 
  -3   5  -5        1.93        1.90      0.09 o 
  -2   5  -5       44.85       40.03      0.47 o 
  -1   5  -5       42.80       35.55      0.37 o 
   0   5  -5       36.37       35.97      0.35 o 
   1   5  -5        2.15        2.54      0.14 o 
   2   5  -5        1.90        1.99      0.09 o 
   3   5  -5       23.87       25.98      0.32 o 
   4   5  -5      105.97      107.48      1.10 o 
   5   5  -5        9.53        9.13      0.19 o 
   6   5  -5        5.37        4.95      0.18 o 
   7   5  -5       26.51       28.31      0.42 o 
   8   5  -5        3.43        3.88      0.31 o 
  -6   6  -5       23.58       22.13      0.49 o 
  -5   6  -5        3.61        4.62      0.21 o 
  -4   6  -5       11.97       11.44      0.27 o 
  -3   6  -5       68.13       65.17      0.78 o 
  -2   6  -5        4.21        3.46      0.17 o 
  -1   6  -5       27.33       23.91      0.37 o 
   0   6  -5       40.51       38.46      0.53 o 
   1   6  -5       41.69       40.72      0.56 o 
   2   6  -5       13.48       13.88      0.51 o 
   3   6  -5        9.31        9.13      0.23 o 
   4   6  -5       40.99       41.29      0.57 o 
   5   6  -5        4.08        4.10      0.21 o 
   6   6  -5        4.58        4.93      0.35 o 
   7   6  -5        4.01        4.81      0.30 o 
  -3   7  -5       16.45       14.31      0.38 o 
  -2   7  -5        4.49        4.69      0.22 o 
  -1   7  -5        1.73        2.02      0.14 o 
   0   7  -5       11.45       10.35      0.29 o 
   1   7  -5       79.92       86.85      1.08 o 
   2   7  -5        3.38        3.04      0.18 o 
   3   7  -5        2.90        3.15      0.35 o 
   4   7  -5        0.95        1.52      0.17 o 
 -10   0  -4       14.82       14.46      0.43 o 
  -9   0  -4       15.18       13.73      0.32 o 
  -8   0  -4      123.57      124.25      1.24 o 
  -7   0  -4      446.16      461.01      3.98 o 
  -6   0  -4       36.59       35.56      0.36 o 
  -5   0  -4       83.99       90.45      0.85 o 
  -4   0  -4       56.75       70.80      0.84 o 
  -3   0  -4     1491.20     1752.45     15.04 o 
  -2   0  -4     1025.05     1192.17     10.44 o 
  -1   0  -4      466.24      499.26      4.73 o 
   0   0  -4     1098.88     1174.09     12.22 o 
   1   0  -4      221.88      222.86      1.95 o 
   2   0  -4      790.68      817.83      7.35 o 
   3   0  -4      110.55       99.04      2.13 o 
   4   0  -4       54.70       72.76      0.68 o 
   5   0  -4      143.74      156.05      1.96 o 
   6   0  -4      305.53      330.61      3.99 o 
   7   0  -4       64.63       66.73      2.59 o 
   8   0  -4      177.96      190.88      3.29 o 
   9   0  -4      108.65      107.46      2.80 o 
  10   0  -4       30.01       29.70      1.05 o 
 -10   1  -4       14.77       14.51      0.31 o 
  -9   1  -4        6.51        6.84      0.17 o 
  -8   1  -4       53.88       52.75      0.42 o 
  -7   1  -4      216.35      217.52      1.43 o 
  -6   1  -4      194.13      194.23      1.22 o 
  -5   1  -4      122.56      128.15      0.77 o 
  -4   1  -4       19.74       27.51      0.19 o 
  -3   1  -4      274.87      297.23      1.90 o 
  -2   1  -4       78.34       88.52      0.59 o 
  -1   1  -4       25.30       21.78      0.17 o 
   0   1  -4       42.20       39.49      0.30 o 
   1   1  -4      667.66      703.04      5.80 o 
   2   1  -4      376.08      413.34      2.57 o 
   3   1  -4       80.81       84.56      0.64 o 
   4   1  -4      236.22      277.20      1.72 o 
   5   1  -4      220.18      243.20      1.92 o 
   6   1  -4       30.16       30.73      0.32 o 
   7   1  -4       32.34       33.21      0.47 o 
   8   1  -4       35.73       36.23      0.59 o 
   9   1  -4       37.24       37.59      0.89 o 
  10   1  -4       10.09        9.87      0.43 o 
  11   1  -4        4.43        4.90      0.37 o 
 -10   2  -4        1.36        1.70      0.14 o 
  -9   2  -4        8.25        8.04      0.20 o 
  -8   2  -4        8.04        7.78      0.13 o 
  -7   2  -4        9.46        9.78      0.13 o 
  -6   2  -4      323.81      322.50      2.01 o 
  -5   2  -4      100.34      100.10      0.66 o 
  -4   2  -4      237.39      241.14      1.51 o 
  -3   2  -4      127.00      123.92      1.05 o 
  -2   2  -4       46.53       40.47      0.34 o 
  -1   2  -4      141.30      153.05      1.41 o 
   0   2  -4       95.64      106.45      0.74 o 
   1   2  -4      601.97      682.09      4.57 o 
   2   2  -4       53.31       52.27      0.42 o 
   3   2  -4      269.58      316.14      2.12 o 
   4   2  -4       73.70       75.86      0.55 o 
   5   2  -4      383.54      464.43      3.22 o 
   6   2  -4      106.41      108.20      0.95 o 
   7   2  -4       37.56       38.40      0.43 o 
   8   2  -4        6.48        6.35      0.16 o 
   9   2  -4        6.13        6.29      0.29 o 
  10   2  -4        4.43        5.30      0.76 o 
  11   2  -4        7.08        7.20      0.47 o 
  -9   3  -4        0.83        0.81      0.11 o 
  -8   3  -4       20.37       20.46      0.29 o 
  -7   3  -4       93.06       95.77      0.77 o 
  -6   3  -4       52.25       48.75      0.58 o 
  -5   3  -4       53.12       49.77      0.38 o 
  -4   3  -4       11.80       10.30      0.15 o 
  -3   3  -4       19.94       21.27      0.21 o 
  -2   3  -4       49.38       54.08      0.45 o 
  -1   3  -4       18.97       16.13      0.17 o 
   0   3  -4      155.79      172.80      1.24 o 
   1   3  -4      262.50      312.75      2.00 o 
   2   3  -4       32.85       27.67      0.25 o 
   3   3  -4       11.43       10.13      0.12 o 
   4   3  -4       58.87       50.36      0.41 o 
   5   3  -4      444.82      478.68      3.33 o 
   6   3  -4      218.42      238.19      1.78 o 
   7   3  -4        1.72        1.78      0.13 o 
   8   3  -4       18.15       17.10      0.27 o 
   9   3  -4        3.59        3.22      0.18 o 
  10   3  -4        1.28        1.43      0.21 o 
  -8   4  -4       16.83       17.19      0.29 o 
  -7   4  -4      112.79      115.50      1.21 o 
  -6   4  -4        5.68        5.83      0.14 o 
  -5   4  -4        1.46        1.18      0.06 o 
  -4   4  -4       10.45        9.62      0.15 o 
  -3   4  -4       18.11       11.72      0.16 o 
  -2   4  -4       77.58       66.78      0.54 o 
  -1   4  -4        2.65        2.85      0.08 o 
   0   4  -4       12.91       10.85      0.14 o 
   1   4  -4       61.13       62.16      0.47 o 
   2   4  -4       19.70       22.92      0.23 o 
   3   4  -4       34.26       33.07      0.32 o 
   4   4  -4      270.94      272.45      2.27 o 
   5   4  -4        6.22        5.48      0.12 o 
   6   4  -4        9.35        9.67      0.17 o 
   7   4  -4        0.41        0.37      0.07 o 
   8   4  -4        0.03        0.60      0.10 o 
   9   4  -4       15.53       16.31      0.42 o 
  -7   5  -4       31.42       31.84      0.47 o 
  -6   5  -4       19.77       19.29      0.33 o 
  -5   5  -4        7.13        7.01      0.16 o 
  -4   5  -4        9.20        7.92      0.16 o 
  -3   5  -4       32.78       27.65      0.37 o 
  -2   5  -4       44.95       35.83      0.36 o 
  -1   5  -4       17.45       16.66      0.21 o 
   0   5  -4        9.11        9.58      0.15 o 
   1   5  -4       23.07       22.75      0.25 o 
   2   5  -4       78.72       79.66      0.74 o 
   3   5  -4       37.58       35.18      0.43 o 
   4   5  -4       28.33       27.19      0.36 o 
   5   5  -4       14.53       15.15      0.24 o 
   6   5  -4       40.36       40.02      0.58 o 
   7   5  -4        5.78        5.53      0.19 o 
   8   5  -4       24.37       28.24      0.57 o 
  -6   6  -4      116.76      123.85      1.33 o 
  -5   6  -4       19.94       21.13      0.37 o 
  -4   6  -4       54.70       54.29      0.68 o 
  -3   6  -4        1.71        1.46      0.11 o 
  -2   6  -4       17.24       15.64      0.30 o 
  -1   6  -4       51.80       49.07      0.74 o 
   0   6  -4        9.58        9.39      0.23 o 
   1   6  -4       12.45       13.18      0.26 o 
   2   6  -4        1.97        1.95      0.10 o 
   3   6  -4        2.75        2.63      0.19 o 
   4   6  -4        8.47        8.50      0.20 o 
   5   6  -4       77.58       80.32      1.02 o 
   6   6  -4       10.01       10.10      0.34 o 
   7   6  -4       11.40       12.08      0.51 o 
  -4   7  -4        4.50        3.98      0.23 o 
  -3   7  -4       21.69       21.96      0.41 o 
  -2   7  -4        3.42        4.13      0.26 o 
  -1   7  -4        9.91       10.16      0.29 o 
   0   7  -4        6.58        7.72      0.23 o 
   1   7  -4       16.08       15.62      0.40 o 
   2   7  -4        1.12        1.10      0.12 o 
   3   7  -4        1.38        1.33      0.15 o 
   4   7  -4        1.64        1.83      0.17 o 
   5   7  -4        7.54        8.02      0.46 o 
 -10   1  -3        8.50        8.92      0.24 o 
  -9   1  -3        2.48        2.56      0.13 o 
  -8   1  -3      190.04      192.13      1.27 o 
  -7   1  -3      291.55      301.44      1.95 o 
  -6   1  -3       53.68       54.20      0.33 o 
  -5   1  -3      264.68      262.66      1.40 o 
  -4   1  -3      241.33      279.99      1.49 o 
  -3   1  -3       59.17       55.25      0.37 o 
  -2   1  -3      204.28      210.68      1.26 o 
  -1   1  -3        8.77        9.27      0.08 o 
   0   1  -3      650.92      679.25      6.20 o 
   1   1  -3      172.44      173.45      1.26 o 
   2   1  -3      673.31      716.92      5.39 o 
   3   1  -3     1148.84     1337.87      9.02 o 
   4   1  -3     1371.66     1555.10     12.34 o 
   5   1  -3       12.64        9.49      0.12 o 
   6   1  -3        4.31        3.70      0.09 o 
   7   1  -3       56.85       55.92      0.79 o 
   8   1  -3       31.81       33.67      1.02 o 
   9   1  -3        3.40        3.56      0.47 o 
  10   1  -3        0.46        0.41      0.29 o 
  11   1  -3       27.68       27.05      0.76 o 
 -10   2  -3        6.57        6.50      0.37 o 
  -9   2  -3       20.77       20.75      0.37 o 
  -8   2  -3        0.81        0.70      0.05 o 
  -7   2  -3       84.67       80.84      0.62 o 
  -6   2  -3       37.43       35.53      0.27 o 
  -5   2  -3       81.66       88.19      0.52 o 
  -4   2  -3      113.77      109.59      0.69 o 
  -3   2  -3      113.36      103.53      0.75 o 
  -2   2  -3       63.72       68.11      0.56 o 
  -1   2  -3      313.29      351.29      2.69 o 
   0   2  -3     1021.37     1166.95      8.50 o 
   1   2  -3       78.79       79.08      0.61 o 
   2   2  -3       36.39       37.55      0.48 o 
   3   2  -3       82.64       81.22      0.56 o 
   4   2  -3     1660.67     1816.43     12.87 o 
   5   2  -3      190.50      203.09      1.52 o 
   6   2  -3       42.39       44.01      0.43 o 
   7   2  -3       39.94       39.77      0.44 o 
   8   2  -3       12.28       11.37      0.21 o 
   9   2  -3        6.10        5.68      0.27 o 
  10   2  -3       16.68       16.18      0.56 o 
  11   2  -3       19.84       17.99      0.90 o 
  -9   3  -3        4.20        3.80      0.21 o 
  -8   3  -3        5.08        5.07      0.15 o 
  -7   3  -3        5.22        4.72      0.11 o 
  -6   3  -3        6.65        6.11      0.13 o 
  -5   3  -3       53.91       51.56      0.38 o 
  -4   3  -3       70.96       65.73      0.49 o 
  -3   3  -3        8.46        8.75      0.12 o 
  -2   3  -3       58.62       57.51      0.47 o 
  -1   3  -3      633.60      738.51      5.20 o 
   0   3  -3      161.46      175.89      1.26 o 
   1   3  -3      281.44      329.68      2.30 o 
   2   3  -3      162.86      158.96      1.08 o 
   3   3  -3       73.84       75.65      0.55 o 
   4   3  -3      197.64      187.80      1.29 o 
   5   3  -3      214.57      237.62      1.62 o 
   6   3  -3       44.19       48.78      0.51 o 
   7   3  -3        2.62        2.05      0.13 o 
   8   3  -3        8.92        7.61      0.18 o 
   9   3  -3       10.58       11.49      0.40 o 
  10   3  -3       11.24       10.74      0.43 o 
  -9   4  -3       10.27        9.25      0.31 o 
  -8   4  -3       73.55       77.10      0.85 o 
  -7   4  -3       18.31       18.57      0.28 o 
  -6   4  -3        8.46        8.03      0.15 o 
  -5   4  -3       18.38       16.74      0.21 o 
  -4   4  -3       30.24       22.39      0.24 o 
  -3   4  -3       56.72       50.58      0.42 o 
  -2   4  -3       67.37       74.27      0.58 o 
  -1   4  -3        5.40        5.00      0.09 o 
   0   4  -3        7.05        6.84      0.10 o 
   1   4  -3      592.43      631.53      4.38 o 
   2   4  -3        0.80        1.06      0.04 o 
   3   4  -3      839.24      890.84      6.16 o 
   4   4  -3       53.35       54.31      0.50 o 
   5   4  -3       14.41       13.46      0.18 o 
   6   4  -3        2.09        2.66      0.10 o 
   7   4  -3        2.89        2.89      0.12 o 
   8   4  -3       18.53       18.79      0.32 o 
   9   4  -3        3.81        3.57      0.23 o 
  -8   5  -3       70.79       70.89      0.83 o 
  -7   5  -3        9.96       10.07      0.25 o 
  -6   5  -3        2.16        2.40      0.14 o 
  -5   5  -3        6.28        5.61      0.15 o 
  -4   5  -3       26.12       24.81      0.29 o 
  -3   5  -3       81.53       65.90      0.61 o 
  -2   5  -3       27.16       24.96      0.27 o 
  -1   5  -3        9.39        7.99      0.14 o 
   0   5  -3       48.14       46.15      0.43 o 
   1   5  -3        0.35        0.22      0.05 o 
   2   5  -3      354.21      369.30      2.86 o 
   3   5  -3       38.65       39.22      0.39 o 
   4   5  -3        4.24        3.96      0.17 o 
   5   5  -3       32.82       34.69      0.46 o 
   6   5  -3        9.33        8.75      0.20 o 
   7   5  -3       22.17       23.51      0.44 o 
   8   5  -3       20.25       20.36      0.47 o 
  -6   6  -3        7.84        9.61      0.27 o 
  -5   6  -3        6.00        6.16      0.24 o 
  -4   6  -3        2.60        2.69      0.15 o 
  -3   6  -3       13.16       13.08      0.26 o 
  -2   6  -3       33.81       28.53      0.36 o 
  -1   6  -3        0.50        0.36      0.08 o 
   0   6  -3        4.54        4.80      0.22 o 
   1   6  -3       14.44       13.17      0.38 o 
   2   6  -3        3.43        2.58      0.12 o 
   3   6  -3       12.24       12.26      0.22 o 
   4   6  -3       12.20       12.29      0.25 o 
   5   6  -3       15.24       14.69      0.34 o 
   6   6  -3       34.24       40.25      0.70 o 
   7   6  -3       12.37       14.10      0.40 o 
  -4   7  -3       29.81       29.53      0.48 o 
  -3   7  -3        2.42        2.52      0.17 o 
  -2   7  -3        2.01        2.20      0.16 o 
  -1   7  -3       40.80       41.46      0.62 o 
   0   7  -3        5.31        4.92      0.28 o 
   1   7  -3       10.28        9.66      0.26 o 
   2   7  -3        0.12       -0.07      0.13 o 
   3   7  -3        5.88        6.91      0.27 o 
   4   7  -3       35.08       38.36      0.70 o 
   5   7  -3       73.52       73.54      1.11 o 
 -10   0  -2       67.41       68.50      1.10 o 
  -9   0  -2      852.15      901.01     11.99 o 
  -8   0  -2       14.46       14.76      0.21 o 
  -7   0  -2      101.03      100.20      0.87 o 
  -6   0  -2       22.86       21.24      0.22 o 
  -5   0  -2       66.32       71.18      0.56 o 
  -4   0  -2      309.03      331.93      2.58 o 
  -3   0  -2      184.15      185.94      1.36 o 
  -2   0  -2       66.99       66.02      0.69 o 
  -1   0  -2      238.73      245.25      2.56 o 
   0   0  -2     1079.44     1115.83     16.73 o 
   1   0  -2      360.03      389.77      3.25 o 
   2   0  -2    11043.72     7480.85    284.77 o 
   3   0  -2      343.48      350.73      4.51 o 
   4   0  -2      165.86      153.89      1.68 o 
   5   0  -2      302.21      322.76      3.78 o 
   6   0  -2      299.32      333.64      5.03 o 
   7   0  -2      212.27      238.64      3.28 o 
   8   0  -2       30.27       28.86      0.68 o 
   9   0  -2       18.46       18.61      0.76 o 
 -10   1  -2       77.50       77.63      0.96 o 
  -9   1  -2       30.33       29.23      0.30 o 
  -8   1  -2      135.55      134.44      0.92 o 
  -7   1  -2       63.58       65.40      0.42 o 
  -6   1  -2       14.06       13.26      0.11 o 
  -5   1  -2      200.11      211.60      1.14 o 
  -4   1  -2       54.78       52.47      0.33 o 
  -3   1  -2        9.85       10.25      0.09 o 
  -2   1  -2       59.27       58.74      0.35 o 
  -1   1  -2      276.63      271.07      2.14 o 
   0   1  -2      257.07      251.63      1.94 o 
   1   1  -2     1281.18     1417.50      9.32 o 
   2   1  -2     1939.96     2121.00     15.66 o 
   3   1  -2     1553.96     1788.97     11.86 o 
   4   1  -2      543.97      584.28      4.63 o 
   5   1  -2       18.43       18.36      0.21 o 
   6   1  -2      202.99      224.91      1.88 o 
   7   1  -2       23.88       24.37      0.42 o 
   8   1  -2        3.49        3.31      0.19 o 
   9   1  -2        5.34        5.83      0.41 o 
  10   1  -2        3.12        3.49      0.35 o 
  11   1  -2       57.36       58.59      1.81 o 
 -10   2  -2       30.25       30.75      0.48 o 
  -9   2  -2        5.26        5.08      0.16 o 
  -8   2  -2       50.81       48.81      0.48 o 
  -7   2  -2        4.83        5.08      0.08 o 
  -6   2  -2       76.99       81.38      0.57 o 
  -5   2  -2       20.88       23.70      0.19 o 
  -4   2  -2       10.47       12.04      0.11 o 
  -3   2  -2       17.95       22.75      0.19 o 
  -2   2  -2       18.55       13.39      0.13 o 
  -1   2  -2      138.64      144.15      1.02 o 
   0   2  -2       47.40       47.67      0.36 o 
   1   2  -2       49.14       47.47      0.39 o 
   2   2  -2       28.65       27.27      0.24 o 
   3   2  -2      714.25      880.42      6.24 o 
   4   2  -2      241.13      265.64      1.73 o 
   5   2  -2      150.99      170.88      1.21 o 
   6   2  -2       46.21       48.01      0.44 o 
   7   2  -2        1.00        1.04      0.06 o 
   8   2  -2        0.53        0.79      0.09 o 
   9   2  -2        0.29        0.20      0.16 o 
  10   2  -2       23.90       22.78      0.68 o 
  11   2  -2        0.04       -0.32      0.35 o 
 -10   3  -2       10.31       10.88      0.31 o 
  -9   3  -2       20.72       22.02      0.35 o 
  -8   3  -2        1.03        1.19      0.09 o 
  -7   3  -2        9.91       10.52      0.16 o 
  -6   3  -2       23.46       23.79      0.23 o 
  -5   3  -2       84.86       70.56      0.51 o 
  -4   3  -2        1.98        1.09      0.06 o 
  -3   3  -2       20.41       18.77      0.21 o 
  -2   3  -2      153.15      170.40      1.23 o 
  -1   3  -2      640.17      728.99      5.11 o 
   0   3  -2       94.45       93.43      0.69 o 
   1   3  -2      182.27      188.53      1.33 o 
   2   3  -2      317.75      311.02      2.17 o 
   3   3  -2       57.47       52.03      0.39 o 
   4   3  -2       11.44       13.32      0.14 o 
   5   3  -2       34.45       32.75      0.29 o 
   6   3  -2       22.15       21.34      0.22 o 
   7   3  -2        0.84        0.64      0.06 o 
   8   3  -2        0.85        0.69      0.19 o 
   9   3  -2       41.91       40.21      0.68 o 
  10   3  -2       34.68       33.92      0.72 o 
  -9   4  -2       67.72       67.99      1.00 o 
  -8   4  -2        0.66        0.59      0.08 o 
  -7   4  -2        7.97        7.71      0.17 o 
  -6   4  -2        0.27        0.34      0.05 o 
  -5   4  -2       56.85       44.96      0.41 o 
  -4   4  -2       70.01       57.07      0.47 o 
  -3   4  -2       74.38       72.27      0.57 o 
  -2   4  -2       26.29       24.03      0.24 o 
  -1   4  -2       36.61       36.51      0.30 o 
   0   4  -2       30.45       38.36      0.42 o 
   1   4  -2        1.41        1.62      0.06 o 
   2   4  -2      447.25      433.74      3.18 o 
   3   4  -2       23.19       20.31      0.22 o 
   4   4  -2       14.83       13.48      0.17 o 
   5   4  -2        3.63        3.42      0.09 o 
   6   4  -2       31.20       29.01      0.33 o 
   7   4  -2       25.74       25.69      0.30 o 
   8   4  -2       17.19       15.35      0.34 o 
   9   4  -2        5.74        6.33      0.38 o 
  -8   5  -2       68.23       71.24      0.84 o 
  -7   5  -2        0.63        0.80      0.11 o 
  -6   5  -2        0.04        0.01      0.07 o 
  -5   5  -2        1.23        1.73      0.09 o 
  -4   5  -2       80.22       66.50      0.58 o 
  -3   5  -2       10.78       10.54      0.17 o 
  -2   5  -2       14.71       12.19      0.17 o 
  -1   5  -2      106.11      110.52      0.85 o 
   0   5  -2      163.12      163.18      1.25 o 
   1   5  -2      347.68      357.64      3.29 o 
   2   5  -2      152.01      152.32      1.31 o 
   3   5  -2       97.94       95.07      0.82 o 
   4   5  -2        2.36        2.12      0.13 o 
   5   5  -2       21.83       22.50      0.31 o 
   6   5  -2        3.14        3.72      0.25 o 
   7   5  -2       69.35       70.35      0.92 o 
   8   5  -2       11.40       11.25      0.35 o 
  -7   6  -2       14.02       15.27      0.42 o 
  -6   6  -2       67.23       68.13      0.82 o 
  -5   6  -2       23.25       24.05      0.39 o 
  -4   6  -2        0.38        0.44      0.09 o 
  -3   6  -2       17.59       15.50      0.27 o 
  -2   6  -2        9.90        8.98      0.21 o 
  -1   6  -2       53.65       51.54      0.62 o 
   0   6  -2       24.83       25.50      0.37 o 
   1   6  -2       61.84       61.33      0.72 o 
   2   6  -2        2.68        2.54      0.15 o 
   3   6  -2      273.77      296.30      2.52 o 
   4   6  -2       63.20       65.44      0.75 o 
   5   6  -2       64.00       68.68      0.91 o 
   6   6  -2        8.13        8.80      0.32 o 
   7   6  -2        5.97        5.27      0.32 o 
  -4   7  -2       17.64       17.65      0.37 o 
  -3   7  -2       28.64       30.79      0.52 o 
  -2   7  -2        3.90        4.00      0.23 o 
  -1   7  -2        5.24        5.38      0.23 o 
   0   7  -2        2.02        2.00      0.15 o 
   1   7  -2        6.37        6.30      0.22 o 
   2   7  -2       47.32       48.65      0.62 o 
   3   7  -2        1.73        1.75      0.18 o 
   4   7  -2      245.90      269.50      3.36 o 
   5   7  -2       12.40       14.60      0.56 o 
 -11   1  -1       82.71       82.15      1.18 o 
 -10   1  -1       83.77       82.59      1.02 o 
  -9   1  -1       23.27       22.93      0.24 o 
  -8   1  -1       20.00       18.88      0.18 o 
  -7   1  -1       38.11       38.19      0.27 o 
  -6   1  -1      115.57      127.34      0.68 o 
  -5   1  -1       60.95       62.49      0.35 o 
  -4   1  -1       13.36       13.40      0.10 o 
  -3   1  -1      376.85      416.20      2.33 o 
  -2   1  -1      110.29      102.94      0.72 o 
  -1   1  -1       86.96       85.29      0.74 o 
   0   1  -1       73.35       70.61      0.89 o 
   1   1  -1     2582.28     2596.03     35.70 o 
   2   1  -1     5556.18     5053.17    144.61 o 
   3   1  -1      141.76      145.24      1.07 o 
   4   1  -1      170.97      198.21      1.83 o 
   5   1  -1      373.78      408.32      3.17 o 
   6   1  -1        8.08        7.04      0.12 o 
   7   1  -1        4.67        3.88      0.09 o 
   8   1  -1        6.51        6.71      0.21 o 
   9   1  -1       23.31       23.14      0.52 o 
  10   1  -1        8.55        8.89      0.41 o 
  11   1  -1       19.75       18.43      0.93 o 
 -10   2  -1        2.98        3.03      0.17 o 
  -9   2  -1        3.99        4.32      0.13 o 
  -8   2  -1        5.46        5.22      0.12 o 
  -7   2  -1      224.56      226.64      1.43 o 
  -6   2  -1       26.62       25.04      0.18 o 
  -5   2  -1       42.07       42.89      0.29 o 
  -4   2  -1      109.39      119.67      0.77 o 
  -3   2  -1      390.65      431.47      3.13 o 
  -2   2  -1     1389.40     1607.82     14.55 o 
  -1   2  -1      221.46      226.22      1.57 o 
   0   2  -1      357.88      346.23      3.01 o 
   1   2  -1       50.78       52.96      0.39 o 
   2   2  -1      129.36      155.48      1.01 o 
   3   2  -1      156.64      167.36      1.19 o 
   4   2  -1      211.80      228.81      1.62 o 
   5   2  -1       79.21       81.78      0.58 o 
   6   2  -1       29.14       27.19      0.30 o 
   7   2  -1       30.29       30.73      0.35 o 
   8   2  -1       36.28       36.48      0.45 o 
   9   2  -1      105.73      103.03      1.22 o 
  10   2  -1        5.45        4.64      0.35 o 
  11   2  -1        0.32        0.24      0.22 o 
 -10   3  -1        5.88        6.31      0.23 o 
  -9   3  -1        3.42        3.90      0.23 o 
  -8   3  -1       43.03       39.70      0.36 o 
  -7   3  -1       54.19       53.30      0.46 o 
  -6   3  -1       46.73       39.99      0.34 o 
  -5   3  -1        0.23        0.07      0.03 o 
  -4   3  -1       35.84       39.35      0.35 o 
  -3   3  -1      360.15      408.94      2.98 o 
  -2   3  -1      149.00      165.78      1.31 o 
  -1   3  -1      280.34      318.53      2.03 o 
   0   3  -1        5.51        6.55      0.09 o 
   1   3  -1       59.86       61.88      0.47 o 
   2   3  -1       30.60       30.18      0.26 o 
   3   3  -1        4.28        4.07      0.06 o 
   4   3  -1      149.39      148.46      1.08 o 
   5   3  -1       45.87       45.93      0.38 o 
   6   3  -1       13.65       11.62      0.15 o 
   7   3  -1       20.08       19.50      0.31 o 
   8   3  -1       63.49       59.53      0.71 o 
   9   3  -1        9.44        9.32      0.36 o 
  10   3  -1       18.76       17.09      0.56 o 
  -9   4  -1        9.39        9.46      0.25 o 
  -8   4  -1        5.39        5.68      0.20 o 
  -7   4  -1        0.88        1.22      0.07 o 
  -6   4  -1       65.41       55.54      0.46 o 
  -5   4  -1        2.03        0.81      0.05 o 
  -4   4  -1       36.53       46.07      0.39 o 
  -3   4  -1      136.77      163.87      1.14 o 
  -2   4  -1       22.42       22.03      0.26 o 
  -1   4  -1       54.33       48.69      0.39 o 
   0   4  -1       46.06       42.20      0.35 o 
   1   4  -1      111.47      109.02      0.81 o 
   2   4  -1       42.97       37.79      0.32 o 
   3   4  -1        4.70        3.98      0.09 o 
   4   4  -1        0.82        0.56      0.04 o 
   5   4  -1       34.77       37.96      0.44 o 
   6   4  -1       39.19       41.80      0.50 o 
   7   4  -1       12.65       10.61      0.20 o 
   8   4  -1        3.40        2.50      0.17 o 
   9   4  -1        7.46        7.54      0.32 o 
  -8   5  -1       14.81       13.80      0.30 o 
  -7   5  -1        7.48        7.34      0.22 o 
  -6   5  -1        6.29        5.44      0.16 o 
  -5   5  -1        6.86        4.20      0.14 o 
  -4   5  -1        1.58        1.19      0.07 o 
  -3   5  -1       10.96        8.84      0.14 o 
  -2   5  -1       29.33       26.36      0.27 o 
  -1   5  -1       16.07       14.90      0.19 o 
   0   5  -1      305.32      311.98      2.84 o 
   1   5  -1      257.53      276.13      2.30 o 
   2   5  -1       48.32       46.76      0.47 o 
   3   5  -1        2.13        2.09      0.08 o 
   4   5  -1        2.48        2.74      0.09 o 
   5   5  -1        7.10        6.92      0.24 o 
   6   5  -1       21.24       22.18      0.40 o 
   7   5  -1       24.11       26.14      0.57 o 
   8   5  -1        7.63        8.49      0.33 o 
  -7   6  -1       16.25       17.03      0.35 o 
  -6   6  -1       33.66       34.55      0.50 o 
  -5   6  -1       22.39       22.74      0.38 o 
  -4   6  -1        2.57        2.98      0.19 o 
  -3   6  -1       34.17       33.96      0.43 o 
  -2   6  -1       36.88       36.98      0.45 o 
  -1   6  -1       65.80       63.96      0.73 o 
   0   6  -1      201.18      209.48      2.13 o 
   1   6  -1        1.54        1.29      0.15 o 
   2   6  -1      188.62      199.99      2.15 o 
   3   6  -1       11.63       11.65      0.23 o 
   4   6  -1        4.21        3.22      0.13 o 
   5   6  -1       23.50       25.73      0.52 o 
   6   6  -1        4.15        3.82      0.23 o 
   7   6  -1        0.98        1.57      0.19 o 
  -5   7  -1       11.98       11.63      0.35 o 
  -4   7  -1       17.52       17.41      0.40 o 
  -3   7  -1        2.44        2.59      0.18 o 
  -2   7  -1       20.56       22.77      0.43 o 
  -1   7  -1        5.78        5.00      0.23 o 
   0   7  -1        7.92        8.58      0.27 o 
   1   7  -1       17.30       17.92      0.35 o 
   2   7  -1       57.93       60.50      0.67 o 
   3   7  -1       62.33       61.97      0.77 o 
   4   7  -1       30.01       34.37      0.65 o 
   5   7  -1       11.15       10.65      0.40 o 
 -11   0   0      316.08      330.09      4.66 o 
 -10   0   0       55.27       56.98      0.82 o 
  -9   0   0      102.10      105.61      2.17 o 
  -8   0   0       87.03       91.18      0.93 o 
  -7   0   0       72.90       69.74      0.61 o 
  -6   0   0        3.08        5.93      0.20 o 
  -5   0   0       52.42       61.49      0.51 o 
  -4   0   0        5.72        7.74      0.14 o 
  -3   0   0      274.04      283.23      2.43 o 
  -2   0   0     1695.05     1841.27     25.00 o 
  -1   0   0      260.14      276.50      2.28 o 
   1   0   0      259.91      256.18      3.52 o 
   2   0   0     1696.36     1894.80     19.84 o 
   3   0   0      273.82      279.21      2.45 o 
   4   0   0        5.75        7.43      0.15 o 
   5   0   0       52.66       60.71      0.76 o 
   6   0   0        3.05        6.16      0.22 o 
   7   0   0       73.03       71.31      1.08 o 
   8   0   0       86.99       90.97      1.71 o 
   9   0   0      101.89      108.97      2.86 o 
  10   0   0       55.34       57.48      1.81 o 
 -11   1   0       13.24       11.86      0.33 o 
 -10   1   0       34.02       33.12      0.45 o 
  -9   1   0       54.82       53.71      0.52 o 
  -8   1   0        6.25        6.40      0.08 o 
  -7   1   0       16.68       17.84      0.14 o 
  -6   1   0       14.20       11.96      0.10 o 
  -5   1   0        4.82        4.84      0.05 o 
  -4   1   0      266.98      318.22      1.61 o 
  -3   1   0        0.25        0.49      0.02 o 
  -2   1   0      860.97      889.30      6.26 o 
  -1   1   0     3778.21     3327.58     75.28 o 
   0   1   0      340.04      335.11      2.86 o 
   1   1   0     3779.24     3349.65     83.96 o 
   2   1   0      860.88      893.81      6.80 o 
   3   1   0        0.24        0.47      0.02 o 
   4   1   0      267.49      317.40      2.10 o 
   5   1   0        4.84        4.69      0.09 o 
   6   1   0       14.21       11.75      0.15 o 
   7   1   0       16.69       18.02      0.23 o 
   8   1   0        6.29        6.17      0.24 o 
   9   1   0       54.85       54.22      0.95 o 
  10   1   0       33.92       32.77      0.70 o 
  11   1   0       13.24       11.32      0.76 o 
 -10   2   0        1.34        1.17      0.18 o 
  -9   2   0        6.91        6.88      0.12 o 
  -8   2   0        8.21        8.66      0.13 o 
  -7   2   0       20.10       20.49      0.19 o 
  -6   2   0       27.05       29.67      0.22 o 
  -5   2   0       38.87       37.07      0.25 o 
  -4   2   0        5.94        5.06      0.06 o 
  -3   2   0      415.28      483.33      3.11 o 
  -2   2   0        0.46        0.98      0.04 o 
  -1   2   0      705.96      765.95      6.77 o 
   0   2   0      136.03      140.93      1.16 o 
   1   2   0      705.45      766.70      5.38 o 
   2   2   0        0.45        1.01      0.04 o 
   3   2   0      415.15      481.13      3.10 o 
   4   2   0        5.98        5.09      0.08 o 
   5   2   0       38.78       37.05      0.31 o 
   6   2   0       27.12       29.71      0.26 o 
   7   2   0       20.16       20.40      0.24 o 
   8   2   0        8.20        9.27      0.21 o 
   9   2   0        6.92        6.91      0.21 o 
  10   2   0        1.33        1.08      0.17 o 
 -10   3   0        4.52        3.91      0.21 o 
  -9   3   0       13.39       13.65      0.26 o 
  -8   3   0       68.65       65.36      0.68 o 
  -7   3   0       61.42       53.24      0.44 o 
  -6   3   0        4.11        5.28      0.11 o 
  -5   3   0       19.45       25.47      0.23 o 
  -4   3   0       93.77      104.29      0.74 o 
  -3   3   0      100.71      114.34      0.83 o 
  -2   3   0       16.50       16.57      0.16 o 
  -1   3   0       59.39       58.38      0.45 o 
   0   3   0        4.91        5.70      0.08 o 
   1   3   0       59.26       58.76      0.45 o 
   2   3   0       16.50       16.74      0.15 o 
   3   3   0      100.77      115.23      1.07 o 
   4   3   0       93.97      104.58      0.86 o 
   5   3   0       19.41       25.16      0.24 o 
   6   3   0        4.12        5.42      0.15 o 
   7   3   0       61.40       53.60      0.55 o 
   8   3   0       68.70       66.34      0.77 o 
   9   3   0       13.37       13.99      0.36 o 
  10   3   0        4.55        4.12      0.30 o 
  -9   4   0        6.04        5.57      0.23 o 
  -8   4   0        0.03       -0.02      0.09 o 
  -7   4   0       13.77       11.57      0.17 o 
  -6   4   0       94.86       85.42      0.70 o 
  -5   4   0       99.10       98.19      0.78 o 
  -4   4   0       99.78       92.49      0.78 o 
  -3   4   0       27.29       26.00      0.24 o 
  -2   4   0       74.98       77.91      0.60 o 
  -1   4   0       57.99       55.38      0.41 o 
   0   4   0      373.62      359.78      2.51 o 
   1   4   0       58.02       54.96      0.44 o 
   2   4   0       74.91       77.62      0.57 o 
   3   4   0       27.33       25.76      0.24 o 
   4   4   0       99.89       94.43      0.64 o 
   5   4   0       99.07       96.71      0.83 o 
   6   4   0       94.97       87.12      0.94 o 
   7   4   0       13.70       11.48      0.25 o 
   8   4   0        0.04        0.22      0.16 o 
   9   4   0        6.06        6.38      0.35 o 
  -8   5   0       43.60       45.25      0.59 o 
  -7   5   0        8.42        7.68      0.22 o 
  -6   5   0        4.69        3.83      0.15 o 
  -5   5   0       93.13       93.01      0.82 o 
  -4   5   0        9.82        8.36      0.16 o 
  -3   5   0        9.24        8.17      0.14 o 
  -2   5   0       30.02       27.87      0.26 o 
  -1   5   0      231.50      246.34      1.86 o 
   0   5   0      210.63      207.03      2.06 o 
   1   5   0      231.65      246.35      2.07 o 
   2   5   0       30.00       27.29      0.31 o 
   3   5   0        9.15        8.09      0.16 o 
   4   5   0        9.80        8.42      0.13 o 
   5   5   0       93.32       94.62      1.26 o 
   6   5   0        4.64        3.97      0.17 o 
   7   5   0        8.44        7.75      0.26 o 
   8   5   0       43.76       44.99      0.76 o 
  -7   6   0       36.71       36.83      0.54 o 
  -6   6   0       15.54       16.05      0.33 o 
  -5   6   0        1.44        1.34      0.13 o 
  -4   6   0        5.04        5.76      0.17 o 
  -3   6   0      104.62      110.40      1.16 o 
  -2   6   0       73.19       76.39      0.80 o 
  -1   6   0      245.24      263.10      2.37 o 
   0   6   0        2.59        2.30      0.15 o 
   1   6   0      245.10      262.33      2.38 o 
   2   6   0       73.33       76.49      0.84 o 
   3   6   0      104.83      110.51      1.07 o 
   4   6   0        5.07        5.45      0.18 o 
   5   6   0        1.43        1.60      0.25 o 
   6   6   0       15.60       16.12      0.37 o 
   7   6   0       36.75       35.95      0.67 o 
  -5   7   0        3.70        3.73      0.38 o 
  -4   7   0       14.66       13.86      0.37 o 
  -3   7   0       27.05       30.17      0.52 o 
  -2   7   0      122.23      129.57      1.51 o 
  -1   7   0       11.25       12.27      0.35 o 
   0   7   0        3.93        3.68      0.25 o 
   1   7   0       11.24       11.85      0.29 o 
   2   7   0      122.47      128.44      1.26 o 
   3   7   0       27.09       30.72      0.48 o 
   4   7   0       14.75       14.46      0.36 o 
   5   7   0        3.72        3.55      0.25 o 
 -11   1   1       19.77       20.55      0.36 o 
 -10   1   1        8.54        8.68      0.19 o 
  -9   1   1       23.32       22.68      0.26 o 
  -8   1   1        6.53        6.58      0.09 o 
  -7   1   1        4.68        3.87      0.05 o 
  -6   1   1        8.05        6.88      0.07 o 
  -5   1   1      373.89      407.19      2.18 o 
  -4   1   1      170.85      201.23      1.20 o 
  -3   1   1      141.83      146.76      0.83 o 
  -2   1   1     5554.54     4694.18     76.47 o 
  -1   1   1     2581.50     2592.27     55.47 o 
   0   1   1       73.62       71.14      0.53 o 
   1   1   1       86.68       85.44      0.58 o 
   2   1   1      110.26      102.96      0.64 o 
   3   1   1      377.21      416.31      2.66 o 
   4   1   1       13.36       13.15      0.12 o 
   5   1   1       60.94       62.32      0.47 o 
   6   1   1      115.36      125.27      1.18 o 
   7   1   1       38.02       38.02      0.45 o 
   8   1   1       19.87       18.68      0.26 o 
   9   1   1       23.25       23.47      0.53 o 
  10   1   1       83.70       81.75      1.37 o 
  11   1   1       82.85       82.96      1.40 o 
 -11   2   1        0.32        0.36      0.15 o 
 -10   2   1        5.47        5.58      0.19 o 
  -9   2   1      105.98      105.36      0.93 o 
  -8   2   1       36.28       36.22      0.31 o 
  -7   2   1       30.44       30.60      0.26 o 
  -6   2   1       29.16       26.70      0.21 o 
  -5   2   1       79.07       80.97      0.52 o 
  -4   2   1      211.89      232.45      1.35 o 
  -3   2   1      156.54      167.76      1.05 o 
  -2   2   1      129.01      154.30      1.01 o 
  -1   2   1       50.62       52.67      0.45 o 
   0   2   1      357.48      346.87      2.44 o 
   1   2   1      221.60      223.38      1.73 o 
   2   2   1     1390.06     1618.25     10.68 o 
   3   2   1      390.84      431.65      2.76 o 
   4   2   1      109.51      118.14      0.82 o 
   5   2   1       42.02       42.72      0.34 o 
   6   2   1       26.61       25.02      0.23 o 
   7   2   1      224.29      228.23      2.05 o 
   8   2   1        5.46        4.99      0.23 o 
   9   2   1        4.03        4.39      0.26 o 
  10   2   1        2.97        2.95      0.22 o 
 -10   3   1       18.77       16.96      0.36 o 
  -9   3   1        9.49        8.90      0.22 o 
  -8   3   1       63.55       58.24      0.52 o 
  -7   3   1       20.03       19.72      0.20 o 
  -6   3   1       13.58       11.74      0.12 o 
  -5   3   1       45.83       45.28      0.34 o 
  -4   3   1      149.29      149.35      0.95 o 
  -3   3   1        4.26        4.14      0.07 o 
  -2   3   1       30.45       29.49      0.25 o 
  -1   3   1       59.68       61.45      0.51 o 
   0   3   1        5.51        6.40      0.09 o 
   1   3   1      279.92      315.25      2.21 o 
   2   3   1      149.34      167.63      1.14 o 
   3   3   1      360.10      412.26      2.84 o 
   4   3   1       35.82       39.25      0.30 o 
   5   3   1        0.22        0.11      0.03 o 
   6   3   1       46.56       39.42      0.39 o 
   7   3   1       54.05       52.32      0.52 o 
   8   3   1       43.04       40.07      0.53 o 
   9   3   1        3.40        3.84      0.22 o 
  10   3   1        5.92        6.00      0.41 o 
  -9   4   1        7.45        7.69      0.27 o 
  -8   4   1        3.43        2.40      0.12 o 
  -7   4   1       12.63       10.12      0.15 o 
  -6   4   1       39.10       41.46      0.40 o 
  -5   4   1       34.87       38.41      0.34 o 
  -4   4   1        0.82        0.49      0.04 o 
  -3   4   1        4.77        3.92      0.08 o 
  -2   4   1       42.89       38.07      0.32 o 
  -1   4   1      111.30      109.93      0.85 o 
   0   4   1       46.16       42.51      0.37 o 
   1   4   1       54.47       49.28      0.40 o 
   2   4   1       22.45       21.76      0.21 o 
   3   4   1      136.72      163.81      1.25 o 
   4   4   1       36.55       45.54      0.38 o 
   5   4   1        2.01        0.87      0.06 o 
   6   4   1       65.44       54.70      0.76 o 
   7   4   1        0.89        1.14      0.10 o 
   8   4   1        5.36        5.83      0.26 o 
   9   4   1        9.39        9.65      0.35 o 
  -8   5   1        7.62        7.55      0.27 o 
  -7   5   1       24.05       25.98      0.39 o 
  -6   5   1       21.21       21.98      0.34 o 
  -5   5   1        7.07        6.60      0.15 o 
  -4   5   1        2.48        2.76      0.10 o 
  -3   5   1        2.14        2.07      0.08 o 
  -2   5   1       48.42       47.15      0.41 o 
  -1   5   1      257.57      275.74      1.89 o 
   0   5   1      305.23      318.80      2.35 o 
   1   5   1       16.08       15.37      0.25 o 
   2   5   1       29.39       26.58      0.33 o 
   3   5   1       10.92        8.87      0.14 o 
   4   5   1        1.57        1.16      0.06 o 
   5   5   1        6.82        4.73      0.17 o 
   6   5   1        6.29        5.59      0.21 o 
   7   5   1        7.48        7.72      0.23 o 
   8   5   1       14.81       14.59      0.36 o 
  -7   6   1        0.99        1.38      0.13 o 
  -6   6   1        4.15        3.77      0.19 o 
  -5   6   1       23.53       25.88      0.41 o 
  -4   6   1        4.23        3.37      0.17 o 
  -3   6   1       11.67       11.69      0.28 o 
  -2   6   1      188.71      198.60      1.71 o 
  -1   6   1        1.54        1.09      0.09 o 
   0   6   1      201.50      211.65      1.94 o 
   1   6   1       65.71       65.25      0.69 o 
   2   6   1       36.95       37.11      0.41 o 
   3   6   1       34.20       34.04      0.44 o 
   4   6   1        2.59        3.39      0.16 o 
   5   6   1       22.38       22.97      0.47 o 
   6   6   1       33.71       33.67      0.61 o 
   7   6   1       16.26       16.63      0.43 o 
  -5   7   1       11.14       10.29      0.45 o 
  -4   7   1       29.97       34.91      0.58 o 
  -3   7   1       62.31       62.38      0.84 o 
  -2   7   1       58.00       60.93      0.82 o 
  -1   7   1       17.27       17.97      0.37 o 
   0   7   1        7.92        8.21      0.26 o 
   1   7   1        5.80        5.08      0.26 o 
   2   7   1       20.63       22.43      0.34 o 
   3   7   1        2.45        2.79      0.35 o 
   4   7   1       17.54       17.24      0.38 o 
   5   7   1       11.93       11.51      0.48 o 
 -11   0   2        1.48        1.23      0.19 o 
 -10   0   2        8.63        8.69      0.23 o 
  -9   0   2       18.36       18.24      0.28 o 
  -8   0   2       30.11       28.73      0.34 o 
  -7   0   2      211.97      236.03      1.78 o 
  -6   0   2      299.03      333.19      2.46 o 
  -5   0   2      302.36      322.41      2.50 o 
  -4   0   2      165.96      156.74      1.23 o 
  -3   0   2      343.27      362.98      2.67 o 
  -2   0   2    11048.25     7345.08    181.61 o 
  -1   0   2      360.23      386.57      3.24 o 
   0   0   2     1081.67     1125.03     13.42 o 
   1   0   2      238.69      241.90      2.32 o 
   2   0   2       66.80       66.42      0.76 o 
   3   0   2      183.52      184.23      1.75 o 
   4   0   2      308.71      331.27      3.10 o 
   5   0   2       66.24       69.85      1.25 o 
   6   0   2       22.95       21.69      0.28 o 
   7   0   2      100.99      100.06      1.22 o 
   8   0   2       14.58       14.85      0.45 o 
   9   0   2      852.24      920.39     21.22 o 
  10   0   2       67.40       69.63      2.10 o 
 -11   1   2       57.36       57.70      0.70 o 
 -10   1   2        3.14        3.47      0.18 o 
  -9   1   2        5.31        5.90      0.10 o 
  -8   1   2        3.45        3.33      0.08 o 
  -7   1   2       23.78       23.88      0.17 o 
  -6   1   2      202.76      224.48      1.16 o 
  -5   1   2       18.49       18.58      0.13 o 
  -4   1   2      544.23      597.80      3.29 o 
  -3   1   2     1553.83     1767.89     11.20 o 
  -2   1   2     1940.98     2089.06     20.07 o 
  -1   1   2     1282.19     1402.32     10.46 o 
   0   1   2      256.90      251.45      1.98 o 
   1   1   2      276.44      267.08      1.84 o 
   2   1   2       59.29       57.66      0.39 o 
   3   1   2        9.90       10.02      0.10 o 
   4   1   2       54.90       51.87      0.36 o 
   5   1   2      199.91      212.51      1.48 o 
   6   1   2       14.13       13.58      0.15 o 
   7   1   2       63.56       65.06      0.60 o 
   8   1   2      135.35      133.08      1.36 o 
   9   1   2       30.31       28.39      0.48 o 
  10   1   2       77.53       77.40      1.30 o 
 -11   2   2        0.05       -0.09      0.14 o 
 -10   2   2       23.86       22.24      0.34 o 
  -9   2   2        0.28        0.36      0.05 o 
  -8   2   2        0.53        0.87      0.05 o 
  -7   2   2        1.00        1.03      0.05 o 
  -6   2   2       46.08       47.79      0.33 o 
  -5   2   2      150.81      168.48      0.98 o 
  -4   2   2      240.77      266.99      1.72 o 
  -3   2   2      714.37      884.11      5.68 o 
  -2   2   2       28.66       27.29      0.22 o 
  -1   2   2       49.01       47.53      0.36 o 
   0   2   2       47.39       48.45      0.35 o 
   1   2   2      138.66      145.22      1.02 o 
   2   2   2       18.54       13.34      0.12 o 
   3   2   2       17.98       22.94      0.17 o 
   4   2   2       10.50       12.05      0.11 o 
   5   2   2       20.84       23.80      0.21 o 
   6   2   2       76.90       81.44      0.62 o 
   7   2   2        4.79        5.19      0.11 o 
   8   2   2       50.85       48.46      0.58 o 
   9   2   2        5.29        5.54      0.24 o 
  10   2   2       30.21       30.92      0.71 o 
 -10   3   2       34.72       33.39      0.46 o 
  -9   3   2       41.90       39.50      0.47 o 
  -8   3   2        0.86        0.87      0.05 o 
  -7   3   2        0.83        0.66      0.04 o 
  -6   3   2       22.09       21.62      0.20 o 
  -5   3   2       34.44       33.46      0.25 o 
  -4   3   2       11.40       13.19      0.12 o 
  -3   3   2       57.51       51.70      0.36 o 
  -2   3   2      317.73      310.16      2.09 o 
  -1   3   2      182.18      187.94      1.28 o 
   0   3   2       94.58       94.66      0.69 o 
   1   3   2      639.95      740.54      5.38 o 
   2   3   2      153.08      171.91      1.13 o 
   3   3   2       20.38       19.15      0.17 o 
   4   3   2        2.00        1.20      0.04 o 
   5   3   2       84.75       69.94      0.50 o 
   6   3   2       23.40       23.75      0.25 o 
   7   3   2        9.92       10.61      0.16 o 
   8   3   2        1.02        1.24      0.09 o 
   9   3   2       20.67       22.11      0.42 o 
  10   3   2       10.27       10.59      0.40 o 
  -9   4   2        5.71        6.67      0.24 o 
  -8   4   2       17.19       14.99      0.23 o 
  -7   4   2       25.68       25.42      0.25 o 
  -6   4   2       31.23       29.32      0.30 o 
  -5   4   2        3.62        3.62      0.09 o 
  -4   4   2       14.89       13.37      0.15 o 
  -3   4   2       23.23       20.07      0.20 o 
  -2   4   2      447.26      434.16      3.35 o 
  -1   4   2        1.43        1.74      0.06 o 
   0   4   2       30.44       38.55      0.32 o 
   1   4   2       36.61       36.79      0.31 o 
   2   4   2       26.35       24.32      0.22 o 
   3   4   2       74.45       71.29      0.58 o 
   4   4   2       70.05       56.74      0.51 o 
   5   4   2       56.79       44.63      0.40 o 
   6   4   2        0.27        0.39      0.07 o 
   7   4   2        8.00        7.33      0.19 o 
   8   4   2        0.66        0.56      0.11 o 
   9   4   2       67.66       67.43      1.01 o 
  -8   5   2       11.37       10.98      0.26 o 
  -7   5   2       69.33       71.61      0.82 o 
  -6   5   2        3.10        3.69      0.15 o 
  -5   5   2       21.96       22.56      0.35 o 
  -4   5   2        2.36        2.09      0.09 o 
  -3   5   2       97.84       95.24      0.77 o 
  -2   5   2      152.12      150.63      1.07 o 
  -1   5   2      347.63      358.90      2.80 o 
   0   5   2      163.24      162.51      1.33 o 
   1   5   2      105.98      112.44      1.00 o 
   2   5   2       14.79       12.25      0.17 o 
   3   5   2       10.85       10.64      0.15 o 
   4   5   2       80.18       68.19      0.83 o 
   5   5   2        1.26        1.84      0.08 o 
   6   5   2        0.03        0.16      0.08 o 
   7   5   2        0.64        1.11      0.12 o 
   8   5   2       68.03       71.72      0.96 o 
  -7   6   2        6.00        5.16      0.31 o 
  -6   6   2        8.09        9.10      0.26 o 
  -5   6   2       63.88       68.99      0.90 o 
  -4   6   2       63.17       64.63      0.77 o 
  -3   6   2      274.04      296.39      2.67 o 
  -2   6   2        2.67        2.57      0.14 o 
  -1   6   2       61.88       58.74      1.49 o 
   0   6   2       24.89       25.78      0.36 o 
   1   6   2       53.82       52.15      0.57 o 
   2   6   2        9.84        9.35      0.16 o 
   3   6   2       17.53       15.54      0.25 o 
   4   6   2        0.38        0.49      0.08 o 
   5   6   2       23.32       24.39      0.40 o 
   6   6   2       67.08       67.89      0.86 o 
   7   6   2       14.02       15.49      0.43 o 
  -5   7   2       12.40       13.60      0.38 o 
  -4   7   2      245.96      269.23      2.93 o 
  -3   7   2        1.71        1.21      0.15 o 
  -2   7   2       47.46       47.82      0.70 o 
  -1   7   2        6.40        6.19      0.24 o 
   0   7   2        2.02        1.98      0.15 o 
   1   7   2        5.30        5.85      0.21 o 
   2   7   2        3.91        4.25      0.25 o 
   3   7   2       28.65       30.03      0.57 o 
   4   7   2       17.64       18.41      0.39 o 
 -11   1   3       27.69       26.72      0.46 o 
 -10   1   3        0.47        0.51      0.08 o 
  -9   1   3        3.41        3.57      0.09 o 
  -8   1   3       31.66       33.94      0.28 o 
  -7   1   3       56.88       56.35      0.37 o 
  -6   1   3        4.31        3.68      0.06 o 
  -5   1   3       12.60        9.58      0.09 o 
  -4   1   3     1372.08     1576.09      8.34 o 
  -3   1   3     1149.15     1349.54      7.35 o 
  -2   1   3      673.85      725.46      4.31 o 
  -1   1   3      172.58      173.34      1.44 o 
   0   1   3      651.89      680.17      7.68 o 
   1   1   3        8.73        9.13      0.09 o 
   2   1   3      204.18      210.24      1.34 o 
   3   1   3       59.19       55.73      0.42 o 
   4   1   3      241.38      283.47      1.79 o 
   5   1   3      264.84      263.68      1.75 o 
   6   1   3       53.69       54.24      0.45 o 
   7   1   3      291.75      300.49      2.33 o 
   8   1   3      189.91      191.51      1.75 o 
   9   1   3        2.49        2.39      0.20 o 
  10   1   3        8.51        9.02      0.79 o 
 -11   2   3       19.89       18.86      0.39 o 
 -10   2   3       16.64       15.51      0.28 o 
  -9   2   3        6.11        5.01      0.12 o 
  -8   2   3       12.29       11.50      0.16 o 
  -7   2   3       39.89       39.54      0.31 o 
  -6   2   3       42.30       44.36      0.31 o 
  -5   2   3      190.33      205.41      1.21 o 
  -4   2   3     1660.39     1852.97     10.64 o 
  -3   2   3       82.54       80.02      0.59 o 
  -2   2   3       36.48       37.59      0.33 o 
  -1   2   3       78.83       79.41      0.72 o 
   0   2   3     1022.01     1181.69      8.20 o 
   1   2   3      313.77      357.71      2.29 o 
   2   2   3       63.91       67.46      0.48 o 
   3   2   3      113.40      103.81      0.69 o 
   4   2   3      113.59      108.62      0.71 o 
   5   2   3       81.59       88.05      0.60 o 
   6   2   3       37.48       35.35      0.30 o 
   7   2   3       84.44       80.84      0.83 o 
   8   2   3        0.81        0.86      0.09 o 
   9   2   3       20.75       20.64      0.53 o 
  10   2   3        6.59        6.55      0.37 o 
 -10   3   3       11.30       10.02      0.24 o 
  -9   3   3       10.56       11.18      0.20 o 
  -8   3   3        8.89        7.54      0.13 o 
  -7   3   3        2.65        2.16      0.07 o 
  -6   3   3       44.16       47.52      0.35 o 
  -5   3   3      214.40      238.42      1.55 o 
  -4   3   3      197.33      187.25      1.19 o 
  -3   3   3       73.95       77.52      0.69 o 
  -2   3   3      162.70      157.91      1.20 o 
  -1   3   3      281.32      331.05      2.22 o 
   0   3   3      161.53      178.12      1.40 o 
   1   3   3      634.16      741.12      5.18 o 
   2   3   3       58.60       57.49      0.38 o 
   3   3   3        8.50        8.85      0.11 o 
   4   3   3       70.93       65.01      0.46 o 
   5   3   3       53.96       51.82      0.42 o 
   6   3   3        6.61        6.48      0.11 o 
   7   3   3        5.16        4.47      0.13 o 
   8   3   3        5.08        4.95      0.18 o 
   9   3   3        4.18        4.58      0.25 o 
  -9   4   3        3.82        3.71      0.22 o 
  -8   4   3       18.50       18.95      0.40 o 
  -7   4   3        2.89        2.93      0.10 o 
  -6   4   3        2.07        2.50      0.08 o 
  -5   4   3       14.31       13.29      0.15 o 
  -4   4   3       53.34       54.69      0.44 o 
  -3   4   3      838.39      885.58      6.19 o 
  -2   4   3        0.80        1.08      0.06 o 
  -1   4   3      592.53      637.45      4.40 o 
   0   4   3        6.97        6.86      0.11 o 
   1   4   3        5.37        5.08      0.08 o 
   2   4   3       67.47       73.75      0.55 o 
   3   4   3       56.65       50.57      0.43 o 
   4   4   3       30.25       21.80      0.24 o 
   5   4   3       18.37       17.01      0.20 o 
   6   4   3        8.47        8.11      0.15 o 
   7   4   3       18.30       18.72      0.29 o 
   8   4   3       73.34       76.75      0.97 o 
   9   4   3       10.30        9.06      0.35 o 
  -8   5   3       20.27       19.88      0.35 o 
  -7   5   3       22.10       23.96      0.38 o 
  -6   5   3        9.36        8.70      0.28 o 
  -5   5   3       32.82       34.97      0.40 o 
  -4   5   3        4.25        4.27      0.16 o 
  -3   5   3       38.64       38.42      0.45 o 
  -2   5   3      354.37      363.70      2.71 o 
  -1   5   3        0.35        0.21      0.07 o 
   0   5   3       48.28       47.05      0.44 o 
   1   5   3        9.39        8.11      0.13 o 
   2   5   3       27.13       25.50      0.27 o 
   3   5   3       81.48       67.02      0.68 o 
   4   5   3       26.10       24.84      0.32 o 
   5   5   3        6.31        5.53      0.13 o 
   6   5   3        2.16        2.61      0.13 o 
   7   5   3        9.96       10.07      0.26 o 
   8   5   3       70.87       71.59      1.10 o 
  -7   6   3       12.40       14.23      0.32 o 
  -6   6   3       34.22       39.68      0.61 o 
  -5   6   3       15.19       14.72      0.34 o 
  -4   6   3       12.25       12.65      0.28 o 
  -3   6   3       12.21       11.97      0.25 o 
  -2   6   3        3.40        2.63      0.14 o 
  -1   6   3       14.49       13.45      0.21 o 
   0   6   3        4.59        4.79      0.18 o 
   1   6   3        0.49        0.41      0.08 o 
   2   6   3       33.81       28.90      0.34 o 
   3   6   3       13.17       13.27      0.27 o 
   4   6   3        2.62        2.71      0.14 o 
   5   6   3        6.00        5.84      0.19 o 
   6   6   3        7.80        9.78      0.31 o 
  -5   7   3       73.46       71.76      0.98 o 
  -4   7   3       35.16       38.04      0.62 o 
  -3   7   3        5.88        6.40      0.27 o 
  -2   7   3        0.12        0.03      0.12 o 
  -1   7   3       10.27        9.66      0.30 o 
   0   7   3        5.34        4.44      0.23 o 
   1   7   3       40.85       42.15      0.61 o 
   2   7   3        2.03        2.37      0.17 o 
   3   7   3        2.41        2.67      0.20 o 
   4   7   3       29.85       30.45      0.53 o 
 -11   0   4        5.27        5.63      0.31 o 
 -10   0   4       29.98       30.05      0.43 o 
  -9   0   4      108.46      110.04      1.24 o 
  -8   0   4      178.15      190.52      1.64 o 
  -7   0   4       64.72       65.64      0.59 o 
  -6   0   4      306.08      337.62      2.49 o 
  -5   0   4      144.00      162.00      1.22 o 
  -4   0   4       54.75       72.41      0.57 o 
  -3   0   4      110.46      101.28      0.76 o 
  -2   0   4      791.06      819.61      7.24 o 
  -1   0   4      221.85      219.70      2.12 o 
   0   0   4     1098.39     1197.78     12.02 o 
   1   0   4      465.81      500.14      6.59 o 
   2   0   4     1025.51     1190.64     10.40 o 
   3   0   4     1490.31     1726.34     16.25 o 
   4   0   4       56.76       69.79      0.71 o 
   5   0   4       84.15       92.52      1.07 o 
   6   0   4       36.49       36.09      0.41 o 
   7   0   4      446.16      452.60      4.69 o 
   8   0   4      123.75      122.05      1.51 o 
   9   0   4       15.26       15.17      0.76 o 
  10   0   4       14.86       14.47      0.87 o 
 -11   1   4        4.42        4.80      0.21 o 
 -10   1   4       10.04        9.55      0.17 o 
  -9   1   4       37.23       37.02      0.38 o 
  -8   1   4       35.67       35.59      0.29 o 
  -7   1   4       32.47       33.53      0.22 o 
  -6   1   4       30.19       30.26      0.20 o 
  -5   1   4      220.22      246.10      1.44 o 
  -4   1   4      236.38      277.03      1.48 o 
  -3   1   4       80.97       84.91      0.48 o 
  -2   1   4      375.77      411.52      2.42 o 
  -1   1   4      668.01      696.50      4.37 o 
   0   1   4       42.10       39.25      0.41 o 
   1   1   4       25.33       21.69      0.20 o 
   2   1   4       78.08       88.44      0.61 o 
   3   1   4      274.69      299.05      1.96 o 
   4   1   4       19.74       27.71      0.23 o 
   5   1   4      122.57      127.64      0.97 o 
   6   1   4      193.91      191.72      1.44 o 
   7   1   4      216.59      217.62      1.72 o 
   8   1   4       53.98       53.17      0.52 o 
   9   1   4        6.54        6.39      0.31 o 
  10   1   4       14.76       13.99      0.60 o 
 -11   2   4        7.07        7.14      0.32 o 
 -10   2   4        4.42        4.85      0.18 o 
  -9   2   4        6.14        5.85      0.13 o 
  -8   2   4        6.48        6.43      0.11 o 
  -7   2   4       37.50       38.02      0.28 o 
  -6   2   4      106.44      108.39      0.72 o 
  -5   2   4      383.56      463.65      2.54 o 
  -4   2   4       73.71       75.72      0.49 o 
  -3   2   4      269.38      315.99      1.88 o 
  -2   2   4       53.33       52.82      0.48 o 
  -1   2   4      601.66      680.59      4.79 o 
   0   2   4       95.52      107.86      0.72 o 
   1   2   4      141.35      153.39      1.01 o 
   2   2   4       46.40       40.75      0.29 o 
   3   2   4      126.98      123.87      0.82 o 
   4   2   4      237.01      243.33      1.56 o 
   5   2   4      100.28       99.28      0.71 o 
   6   2   4      323.68      324.86      2.37 o 
   7   2   4        9.47        9.63      0.15 o 
   8   2   4        8.02        7.85      0.23 o 
   9   2   4        8.24        8.01      0.35 o 
  10   2   4        1.36        1.53      0.22 o 
 -10   3   4        1.27        1.17      0.14 o 
  -9   3   4        3.60        3.92      0.14 o 
  -8   3   4       18.14       16.83      0.19 o 
  -7   3   4        1.74        1.66      0.06 o 
  -6   3   4      218.28      238.05      1.56 o 
  -5   3   4      444.47      476.37      3.05 o 
  -4   3   4       58.87       50.29      0.36 o 
  -3   3   4       11.42       10.24      0.12 o 
  -2   3   4       32.90       27.64      0.25 o 
  -1   3   4      262.77      311.03      2.52 o 
   0   3   4      155.79      175.08      1.19 o 
   1   3   4       18.93       16.08      0.14 o 
   2   3   4       49.29       53.52      0.37 o 
   3   3   4       19.90       21.15      0.19 o 
   4   3   4       11.73       10.00      0.13 o 
   5   3   4       52.99       50.19      0.43 o 
   6   3   4       52.22       49.68      0.52 o 
   7   3   4       93.13       94.90      0.87 o 
   8   3   4       20.34       20.34      0.37 o 
   9   3   4        0.84        0.73      0.18 o 
  -9   4   4       15.47       15.54      0.34 o 
  -8   4   4        0.03        0.39      0.08 o 
  -7   4   4        0.41        0.38      0.05 o 
  -6   4   4        9.32        9.66      0.14 o 
  -5   4   4        6.22        5.33      0.10 o 
  -4   4   4      271.28      268.46      1.85 o 
  -3   4   4       34.20       32.72      0.31 o 
  -2   4   4       19.69       22.83      0.21 o 
  -1   4   4       61.18       62.27      0.52 o 
   0   4   4       12.91       10.90      0.14 o 
   1   4   4        2.61        2.85      0.07 o 
   2   4   4       77.40       66.61      0.48 o 
   3   4   4       18.07       11.68      0.16 o 
   4   4   4       10.46        9.72      0.13 o 
   5   4   4        1.45        1.24      0.06 o 
   6   4   4        5.68        5.76      0.13 o 
   7   4   4      112.89      115.24      1.22 o 
   8   4   4       16.84       17.01      0.36 o 
  -8   5   4       24.31       27.86      0.47 o 
  -7   5   4        5.79        5.52      0.30 o 
  -6   5   4       40.42       41.28      0.50 o 
  -5   5   4       14.41       15.07      0.26 o 
  -4   5   4       28.34       27.32      0.48 o 
  -3   5   4       37.72       35.42      0.43 o 
  -2   5   4       79.00       79.37      0.71 o 
  -1   5   4       23.11       22.87      0.27 o 
   0   5   4        9.11        9.83      0.15 o 
   1   5   4       17.41       16.62      0.21 o 
   2   5   4       44.87       36.18      0.34 o 
   3   5   4       32.62       28.02      0.35 o 
   4   5   4        9.22        8.38      0.17 o 
   5   5   4        7.13        7.12      0.16 o 
   6   5   4       19.79       18.73      0.35 o 
   7   5   4       31.40       32.01      0.52 o 
  -7   6   4       11.39       11.35      0.33 o 
  -6   6   4       10.02       10.03      0.30 o 
  -5   6   4       77.77       82.80      1.04 o 
  -4   6   4        8.45        8.15      0.25 o 
  -3   6   4        2.77        2.60      0.13 o 
  -2   6   4        1.95        1.92      0.12 o 
  -1   6   4       12.48       13.14      0.25 o 
   0   6   4        9.58        9.49      0.24 o 
   1   6   4       51.66       47.25      0.50 o 
   2   6   4       17.22       15.50      0.23 o 
   3   6   4        1.70        1.60      0.11 o 
   4   6   4       54.54       54.87      0.68 o 
   5   6   4       19.89       20.80      0.33 o 
   6   6   4      116.87      122.78      1.51 o 
  -5   7   4        7.55        7.41      0.34 o 
  -4   7   4        1.67        1.76      0.34 o 
  -3   7   4        1.37        1.25      0.15 o 
  -2   7   4        1.11        1.01      0.13 o 
  -1   7   4       15.99       15.59      0.39 o 
   0   7   4        6.59        8.24      0.33 o 
   1   7   4        9.95       10.58      0.38 o 
   2   7   4        3.46        3.48      0.17 o 
   3   7   4       21.72       22.37      0.45 o 
   4   7   4        4.47        4.14      0.29 o 
 -11   1   5        0.76        0.67      0.13 o 
 -10   1   5       51.50       51.28      0.50 o 
  -9   1   5       18.18       18.01      0.20 o 
  -8   1   5       99.79       98.80      0.67 o 
  -7   1   5        9.03        8.94      0.10 o 
  -6   1   5       41.18       46.91      0.28 o 
  -5   1   5       71.78       71.13      0.42 o 
  -4   1   5        4.05        5.22      0.06 o 
  -3   1   5      262.74      284.30      1.78 o 
  -2   1   5      445.67      494.39      3.09 o 
  -1   1   5      141.37      148.57      0.96 o 
   0   1   5      242.61      253.71      1.68 o 
   1   1   5      536.51      583.76      4.10 o 
   2   1   5      390.46      438.13      2.89 o 
   3   1   5       59.65       65.67      0.48 o 
   4   1   5        0.78        0.67      0.03 o 
   5   1   5      152.58      142.67      1.09 o 
   6   1   5      140.66      139.73      1.08 o 
   7   1   5       22.11       19.87      0.25 o 
   8   1   5        2.68        2.80      0.18 o 
   9   1   5       20.20       17.97      0.46 o 
  10   1   5        3.53        3.08      0.35 o 
 -11   2   5       12.98       12.86      0.40 o 
 -10   2   5       15.80       15.66      0.25 o 
  -9   2   5       29.37       29.33      0.30 o 
  -8   2   5        9.68       10.47      0.13 o 
  -7   2   5      214.47      219.55      1.41 o 
  -6   2   5     1034.06     1144.58      6.81 o 
  -5   2   5       23.47       21.97      0.16 o 
  -4   2   5      101.39      102.43      0.72 o 
  -3   2   5       17.26       19.34      0.18 o 
  -2   2   5      302.46      354.04      2.27 o 
  -1   2   5       79.70       98.46      0.68 o 
   0   2   5      131.86      146.28      1.06 o 
   1   2   5      194.44      202.55      1.43 o 
   2   2   5       99.34       97.51      0.68 o 
   3   2   5       31.43       27.16      0.23 o 
   4   2   5       51.44       44.35      0.32 o 
   5   2   5      853.69      869.51      5.69 o 
   6   2   5        1.28        1.10      0.06 o 
   7   2   5        7.32        7.24      0.17 o 
   8   2   5        2.32        2.47      0.15 o 
   9   2   5       55.44       54.75      0.87 o 
 -10   3   5        2.34        2.21      0.13 o 
  -9   3   5        6.10        6.14      0.17 o 
  -8   3   5       13.93       12.62      0.20 o 
  -7   3   5      426.69      451.95      3.17 o 
  -6   3   5      117.90      116.00      0.80 o 
  -5   3   5      379.32      406.87      2.52 o 
  -4   3   5      185.73      183.04      1.21 o 
  -3   3   5       54.12       51.02      0.38 o 
  -2   3   5      125.75      134.97      0.93 o 
  -1   3   5       62.46       62.97      0.53 o 
   0   3   5        1.20        0.53      0.03 o 
   1   3   5        7.33        7.01      0.08 o 
   2   3   5        0.05        0.06      0.02 o 
   3   3   5       38.21       33.57      0.34 o 
   4   3   5      290.53      288.23      2.02 o 
   5   3   5       66.11       67.92      0.59 o 
   6   3   5       77.40       77.36      0.66 o 
   7   3   5       53.79       54.37      0.60 o 
   8   3   5       12.83       12.41      0.40 o 
   9   3   5       24.22       25.35      0.53 o 
  -9   4   5       20.42       20.19      0.50 o 
  -8   4   5       88.29       92.31      0.92 o 
  -7   4   5       58.93       61.19      0.52 o 
  -6   4   5       19.70       19.72      0.29 o 
  -5   4   5      350.28      361.45      2.83 o 
  -4   4   5       15.10       14.84      0.18 o 
  -3   4   5      545.60      588.61      4.31 o 
  -2   4   5      100.56      102.43      0.82 o 
  -1   4   5       46.13       47.67      0.40 o 
   0   4   5       25.72       25.62      0.23 o 
   1   4   5        7.71        7.96      0.10 o 
   2   4   5       23.05       19.09      0.19 o 
   3   4   5        3.42        3.17      0.10 o 
   4   4   5        2.22        2.70      0.09 o 
   5   4   5       28.10       28.09      0.33 o 
   6   4   5      429.91      460.81      3.55 o 
   7   4   5       11.01       10.14      0.25 o 
   8   4   5      130.96      140.47      2.17 o 
  -8   5   5        3.41        4.20      0.19 o 
  -7   5   5       26.56       28.32      0.47 o 
  -6   5   5        5.39        5.15      0.18 o 
  -5   5   5        9.56        9.40      0.31 o 
  -4   5   5      106.05      106.22      1.05 o 
  -3   5   5       23.90       26.44      0.46 o 
  -2   5   5        1.93        2.11      0.11 o 
  -1   5   5        2.14        2.38      0.09 o 
   0   5   5       36.29       36.56      0.36 o 
   1   5   5       42.79       35.78      0.36 o 
   2   5   5       44.86       40.53      0.37 o 
   3   5   5        1.96        1.86      0.13 o 
   4   5   5        7.36        6.33      0.15 o 
   5   5   5        1.75        1.61      0.08 o 
   6   5   5       15.04       14.49      0.32 o 
   7   5   5       72.21       78.60      1.34 o 
  -7   6   5        4.03        3.53      0.29 o 
  -6   6   5        4.60        4.66      0.27 o 
  -5   6   5        4.08        3.76      0.22 o 
  -4   6   5       41.08       42.32      0.69 o 
  -3   6   5        9.33        9.43      0.26 o 
  -2   6   5       13.54       14.43      0.30 o 
  -1   6   5       41.72       39.79      0.52 o 
   0   6   5       40.64       38.10      0.41 o 
   1   6   5       27.37       23.02      0.29 o 
   2   6   5        4.22        3.46      0.13 o 
   3   6   5       68.25       65.74      0.78 o 
   4   6   5       11.99       11.48      0.24 o 
   5   6   5        3.59        4.16      0.26 o 
   6   6   5       23.61       22.28      0.46 o 
  -4   7   5        0.94        0.89      0.14 o 
  -3   7   5        2.90        3.02      0.29 o 
  -2   7   5        3.41        3.19      0.18 o 
  -1   7   5       80.01       86.79      1.09 o 
   0   7   5       11.41       10.71      0.33 o 
   1   7   5        1.75        1.86      0.14 o 
   2   7   5        4.50        5.13      0.30 o 
   3   7   5       16.42       14.84      0.44 o 
 -11   0   6       48.92       49.11      0.92 o 
 -10   0   6        2.35        2.05      0.15 o 
  -9   0   6       12.88       11.03      0.22 o 
  -8   0   6        4.37        5.00      0.12 o 
  -7   0   6        3.71        3.43      0.13 o 
  -6   0   6       15.56       24.72      0.64 o 
  -5   0   6      142.44      148.49      1.21 o 
  -4   0   6      876.99     1002.15      7.84 o 
  -3   0   6       52.57       55.24      0.53 o 
  -2   0   6      275.69      268.33      2.57 o 
  -1   0   6        5.43        4.55      0.09 o 
   0   0   6      848.22      930.20      8.85 o 
   1   0   6     1202.75     1426.62     19.92 o 
   2   0   6       78.91       83.96      0.92 o 
   3   0   6      176.04      181.55      1.52 o 
   4   0   6        1.41        1.43      0.08 o 
   5   0   6       54.41       58.25      0.63 o 
   6   0   6       39.75       37.15      0.49 o 
   7   0   6       33.25       26.40      1.17 o 
   8   0   6       49.72       48.79      1.58 o 
   9   0   6       17.49       16.39      0.87 o 
 -11   1   6       13.75       12.78      0.33 o 
 -10   1   6        4.65        4.38      0.15 o 
  -9   1   6       18.09       17.51      0.21 o 
  -8   1   6       88.21       91.75      0.67 o 
  -7   1   6       21.09       22.06      0.16 o 
  -6   1   6        4.82        3.57      0.06 o 
  -5   1   6       51.49       54.00      0.32 o 
  -4   1   6      118.04      126.45      0.76 o 
  -3   1   6      245.01      285.23      1.71 o 
  -2   1   6       43.48       44.54      0.33 o 
  -1   1   6       23.38       24.61      0.23 o 
   0   1   6      463.55      543.93      3.65 o 
   1   1   6       66.01       69.50      0.50 o 
   2   1   6      123.32      150.89      1.03 o 
   3   1   6        4.92        5.42      0.07 o 
   4   1   6      170.37      169.60      1.17 o 
   5   1   6      162.46      154.03      1.17 o 
   6   1   6        7.19        7.89      0.16 o 
   7   1   6        0.02        0.09      0.13 o 
   8   1   6       47.69       45.40      0.72 o 
   9   1   6        0.50        0.73      0.21 o 
 -11   2   6        0.31        0.19      0.21 o 
 -10   2   6        3.97        3.93      0.19 o 
  -9   2   6        9.58        8.56      0.17 o 
  -8   2   6        9.73        9.63      0.13 o 
  -7   2   6       25.63       24.81      0.24 o 
  -6   2   6       16.54       15.76      0.14 o 
  -5   2   6        9.68        9.17      0.09 o 
  -4   2   6       19.51       20.22      0.16 o 
  -3   2   6       71.42       87.84      0.56 o 
  -2   2   6      124.40      132.72      0.82 o 
  -1   2   6       94.80       93.20      0.73 o 
   0   2   6        8.43        9.63      0.10 o 
   1   2   6       17.50       20.21      0.17 o 
   2   2   6       85.91       86.11      0.62 o 
   3   2   6        4.55        3.62      0.07 o 
   4   2   6      216.06      207.36      1.55 o 
   5   2   6        1.98        2.06      0.08 o 
   6   2   6       37.09       34.51      0.39 o 
   7   2   6        3.30        2.98      0.13 o 
   8   2   6       16.09       14.67      0.37 o 
   9   2   6       14.13       13.81      0.48 o 
 -10   3   6        0.77        0.77      0.13 o 
  -9   3   6       11.14       11.61      0.21 o 
  -8   3   6      166.70      170.33      1.41 o 
  -7   3   6      366.54      388.14      2.60 o 
  -6   3   6       39.94       42.45      0.35 o 
  -5   3   6      169.05      175.08      1.17 o 
  -4   3   6      118.99      117.46      0.83 o 
  -3   3   6        1.47        3.23      0.14 o 
  -2   3   6       18.32       17.58      0.17 o 
  -1   3   6       69.29       66.04      0.55 o 
   0   3   6       15.13       13.83      0.14 o 
   1   3   6       54.59       46.88      0.33 o 
   2   3   6       24.39       23.91      0.20 o 
   3   3   6      422.37      423.96      3.05 o 
   4   3   6      490.48      496.29      4.04 o 
   5   3   6       82.77       84.55      0.72 o 
   6   3   6       11.63       11.48      0.17 o 
   7   3   6        6.28        6.75      0.22 o 
   8   3   6       21.23       20.32      0.45 o 
   9   3   6        5.71        5.37      0.58 o 
  -9   4   6       17.73       15.55      0.49 o 
  -8   4   6       13.17       12.30      0.24 o 
  -7   4   6        5.48        5.79      0.20 o 
  -6   4   6       57.74       56.55      0.50 o 
  -5   4   6        7.62        7.32      0.13 o 
  -4   4   6       27.51       29.76      0.27 o 
  -3   4   6        8.00        7.76      0.12 o 
  -2   4   6       23.60       23.18      0.22 o 
  -1   4   6       20.35       22.01      0.21 o 
   0   4   6       47.44       37.60      0.32 o 
   1   4   6       12.85        8.42      0.11 o 
   2   4   6        4.40        4.56      0.10 o 
   3   4   6       16.70       14.82      0.18 o 
   4   4   6        2.94        3.10      0.10 o 
   5   4   6       76.53       77.05      0.73 o 
   6   4   6       19.48       18.58      0.26 o 
   7   4   6        7.65        8.88      0.26 o 
   8   4   6        7.17        8.07      0.52 o 
  -8   5   6       18.09       18.42      0.42 o 
  -7   5   6       46.52       48.22      0.62 o 
  -6   5   6        9.27        9.14      0.23 o 
  -5   5   6       91.01       93.55      1.02 o 
  -4   5   6       25.91       25.63      0.33 o 
  -3   5   6       60.02       61.29      0.61 o 
  -2   5   6       19.84       18.34      0.25 o 
  -1   5   6        2.21        1.72      0.08 o 
   0   5   6       52.51       49.09      0.45 o 
   1   5   6       93.52       81.98      0.76 o 
   2   5   6       29.29       27.23      0.27 o 
   3   5   6       50.95       49.26      0.50 o 
   4   5   6       49.11       48.93      0.49 o 
   5   5   6       38.74       39.15      0.44 o 
   6   5   6        7.32        6.26      0.31 o 
   7   5   6       27.99       30.97      0.70 o 
  -7   6   6        3.37        2.53      0.21 o 
  -6   6   6        9.70        9.97      0.30 o 
  -5   6   6       13.43       13.87      0.33 o 
  -4   6   6        7.29        7.59      0.28 o 
  -3   6   6       41.95       45.28      0.60 o 
  -2   6   6       11.85       13.47      0.29 o 
  -1   6   6       34.43       33.39      0.47 o 
   0   6   6       17.39       16.00      0.23 o 
   1   6   6        5.24        4.80      0.20 o 
   2   6   6       23.39       20.42      0.31 o 
   3   6   6        8.76        8.43      0.23 o 
   4   6   6       44.15       43.28      0.58 o 
   5   6   6        3.95        4.20      0.28 o 
  -4   7   6        3.91        3.68      0.37 o 
  -3   7   6       22.96       24.41      0.47 o 
  -2   7   6       12.88       13.89      0.36 o 
  -1   7   6       26.00       24.20      0.46 o 
   0   7   6        7.22        8.11      0.33 o 
   1   7   6        6.13        6.01      0.27 o 
   2   7   6       27.69       26.96      0.56 o 
   3   7   6       67.60       71.07      1.25 o 
 -11   1   7        1.10        1.48      0.16 o 
 -10   1   7       36.27       36.94      0.50 o 
  -9   1   7       50.50       50.56      0.50 o 
  -8   1   7       11.40       11.11      0.13 o 
  -7   1   7        0.36        0.36      0.03 o 
  -6   1   7       36.94       35.52      0.24 o 
  -5   1   7      140.25      159.68      0.91 o 
  -4   1   7      323.51      363.67      2.11 o 
  -3   1   7       99.63      101.61      0.66 o 
  -2   1   7       22.92       28.26      0.23 o 
  -1   1   7      443.76      499.75      3.47 o 
   0   1   7      180.68      217.14      1.41 o 
   1   1   7      123.26      134.90      0.89 o 
   2   1   7       25.50       24.82      0.23 o 
   3   1   7       69.18       68.17      0.49 o 
   4   1   7       47.51       47.76      0.38 o 
   5   1   7       39.70       38.09      0.43 o 
   6   1   7       88.78       84.22      0.89 o 
   7   1   7       85.62       80.47      0.88 o 
   8   1   7        8.39        8.69      0.27 o 
   9   1   7        2.12        2.25      0.29 o 
 -10   2   7        1.71        1.43      0.14 o 
  -9   2   7      114.11      118.86      1.00 o 
  -8   2   7      346.12      372.19      2.77 o 
  -7   2   7       31.64       29.86      0.25 o 
  -6   2   7       69.42       71.26      0.47 o 
  -5   2   7       11.04       11.10      0.12 o 
  -4   2   7       22.45       19.89      0.17 o 
  -3   2   7       66.11       68.83      0.45 o 
  -2   2   7      143.02      154.15      1.03 o 
  -1   2   7      153.86      166.52      1.09 o 
   0   2   7       18.86       26.07      0.25 o 
   1   2   7       16.36       17.81      0.17 o 
   2   2   7      197.76      181.38      1.20 o 
   3   2   7     1525.36     1569.98     11.35 o 
   4   2   7       21.70       20.11      0.27 o 
   5   2   7       20.22       18.89      0.24 o 
   6   2   7        3.92        4.07      0.19 o 
   7   2   7       38.57       36.19      0.44 o 
   8   2   7       11.31       11.22      0.33 o 
   9   2   7       37.87       35.19      0.79 o 
 -10   3   7       18.74       20.29      0.40 o 
  -9   3   7      134.24      139.09      1.25 o 
  -8   3   7        9.89        9.60      0.19 o 
  -7   3   7      199.78      208.24      1.52 o 
  -6   3   7       57.17       55.26      0.44 o 
  -5   3   7       99.55      101.76      0.69 o 
  -4   3   7        9.14        9.52      0.11 o 
  -3   3   7       13.48       14.14      0.14 o 
  -2   3   7        2.13        1.40      0.05 o 
  -1   3   7       38.36       32.09      0.26 o 
   0   3   7       51.30       49.76      0.37 o 
   1   3   7       48.92       46.49      0.35 o 
   2   3   7      822.06      832.07      5.73 o 
   3   3   7       55.92       55.53      0.50 o 
   4   3   7      497.61      514.41      4.17 o 
   5   3   7       75.57       74.04      0.70 o 
   6   3   7        5.63        5.38      0.15 o 
   7   3   7       16.46       16.39      0.38 o 
   8   3   7        9.99        8.61      0.32 o 
  -9   4   7      190.18      192.50      2.19 o 
  -8   4   7       42.12       43.56      0.52 o 
  -7   4   7        6.29        6.58      0.20 o 
  -6   4   7        5.48        5.67      0.12 o 
  -5   4   7       16.08       15.56      0.21 o 
  -4   4   7        9.78       10.63      0.15 o 
  -3   4   7        0.32        0.34      0.04 o 
  -2   4   7        4.19        4.04      0.10 o 
  -1   4   7       52.25       42.87      0.33 o 
   0   4   7      150.82      135.88      0.96 o 
   1   4   7      230.20      222.78      1.42 o 
   2   4   7      248.67      233.85      1.78 o 
   3   4   7       20.16       18.98      0.24 o 
   4   4   7      193.99      197.77      1.99 o 
   5   4   7       28.27       26.64      0.34 o 
   6   4   7      143.31      147.18      1.53 o 
   7   4   7        5.57        6.09      0.42 o 
  -8   5   7        8.44        8.49      0.26 o 
  -7   5   7        5.77        5.46      0.28 o 
  -6   5   7       13.44       13.32      0.29 o 
  -5   5   7       50.93       54.27      0.62 o 
  -4   5   7       24.29       25.39      0.32 o 
  -3   5   7        2.42        2.49      0.09 o 
  -2   5   7       19.47       18.37      0.22 o 
  -1   5   7        0.43        0.29      0.05 o 
   0   5   7       53.39       44.18      0.46 o 
   1   5   7       35.38       31.15      0.34 o 
   2   5   7       13.35       11.78      0.21 o 
   3   5   7        1.88        2.29      0.10 o 
   4   5   7        5.23        5.18      0.17 o 
   5   5   7       57.49       62.18      0.75 o 
   6   5   7       16.71       17.87      0.49 o 
  -6   6   7       38.86       36.96      0.60 o 
  -5   6   7        1.10        1.37      0.15 o 
  -4   6   7       43.24       44.09      0.67 o 
  -3   6   7        8.83        9.38      0.32 o 
  -2   6   7       44.83       47.68      0.69 o 
  -1   6   7        2.75        2.34      0.13 o 
   0   6   7       29.62       27.77      0.36 o 
   1   6   7       28.03       25.66      0.33 o 
   2   6   7       10.92       10.84      0.25 o 
   3   6   7        1.93        2.18      0.18 o 
   4   6   7        0.04        0.03      0.13 o 
   5   6   7       23.25       26.01      0.65 o 
  -4   7   7        0.87        0.63      0.27 o 
  -3   7   7       42.61       45.86      0.72 o 
  -2   7   7       25.18       25.30      0.49 o 
  -1   7   7        4.26        5.48      0.26 o 
   0   7   7        4.21        5.87      0.31 o 
   1   7   7        6.14        5.73      0.34 o 
   2   7   7       22.20       23.38      0.84 o 
 -11   0   8       63.21       63.74      1.13 o 
 -10   0   8       59.26       58.63      0.98 o 
  -9   0   8        3.19        3.11      0.16 o 
  -8   0   8        5.46        6.08      0.34 o 
  -7   0   8       32.88       33.72      0.45 o 
  -6   0   8      617.43      700.05      5.43 o 
  -5   0   8       35.06       35.81      0.38 o 
  -4   0   8       43.15       51.95      0.64 o 
  -3   0   8      160.08      160.70      1.57 o 
  -2   0   8      496.51      537.78      5.96 o 
  -1   0   8       63.52       82.86      0.91 o 
   0   0   8       52.22       60.45      0.63 o 
   1   0   8       42.84       48.71      0.53 o 
   2   0   8       70.44       71.43      0.74 o 
   3   0   8       73.20       61.95      0.65 o 
   4   0   8        7.16        5.68      0.16 o 
   5   0   8      381.75      339.06      4.55 o 
   6   0   8       30.04       27.02      0.90 o 
   7   0   8       18.70       16.36      0.49 o 
   8   0   8       17.85       18.14      0.88 o 
   9   0   8       36.39       36.70      1.40 o 
 -11   1   8       13.55       14.10      0.41 o 
 -10   1   8      115.92      121.39      1.31 o 
  -9   1   8        6.51        6.63      0.17 o 
  -8   1   8       53.86       55.54      0.47 o 
  -7   1   8       21.88       22.48      0.18 o 
  -6   1   8       27.63       29.09      0.21 o 
  -5   1   8       94.68      102.15      0.70 o 
  -4   1   8       34.26       33.58      0.24 o 
  -3   1   8       67.17       69.25      0.47 o 
  -2   1   8      245.03      268.42      1.81 o 
  -1   1   8       30.67       32.10      0.29 o 
   0   1   8       61.03       69.60      0.53 o 
   1   1   8      260.48      247.46      1.59 o 
   2   1   8       58.93       62.73      0.47 o 
   3   1   8        2.44        1.99      0.08 o 
   4   1   8       20.25       15.37      0.18 o 
   5   1   8       10.59       10.32      0.18 o 
   6   1   8       83.38       74.59      0.89 o 
   7   1   8        8.08        6.97      0.19 o 
   8   1   8        2.99        3.68      0.27 o 
   9   1   8       21.29       23.57      0.78 o 
 -10   2   8        7.88        7.93      0.27 o 
  -9   2   8      120.84      124.81      1.30 o 
  -8   2   8        4.75        4.24      0.11 o 
  -7   2   8      170.87      179.82      1.20 o 
  -6   2   8       53.53       54.42      0.42 o 
  -5   2   8       26.81       25.74      0.22 o 
  -4   2   8       16.73       16.54      0.15 o 
  -3   2   8      140.89      158.93      1.06 o 
  -2   2   8      101.46      113.60      0.72 o 
  -1   2   8       89.20      100.10      0.66 o 
   0   2   8       77.49       74.51      0.53 o 
   1   2   8       53.68       52.08      0.41 o 
   2   2   8      198.25      197.99      1.36 o 
   3   2   8       39.82       36.19      0.35 o 
   4   2   8       60.04       57.60      0.60 o 
   5   2   8       17.67       16.99      0.24 o 
   6   2   8        3.95        2.78      0.18 o 
   7   2   8       19.49       19.29      0.36 o 
   8   2   8        8.16        8.76      0.39 o 
 -10   3   8       51.14       49.62      0.71 o 
  -9   3   8       32.55       30.73      0.49 o 
  -8   3   8        5.87        6.10      0.24 o 
  -7   3   8       22.82       23.21      0.25 o 
  -6   3   8       13.90       13.43      0.18 o 
  -5   3   8        2.71        2.66      0.08 o 
  -4   3   8       58.08       61.09      0.42 o 
  -3   3   8       52.60       48.44      0.39 o 
  -2   3   8       34.48       25.47      0.23 o 
  -1   3   8        3.76        4.78      0.08 o 
   0   3   8       24.01       20.20      0.19 o 
   1   3   8      341.65      336.84      2.11 o 
   2   3   8      449.19      451.71      3.13 o 
   3   3   8       76.14       73.13      0.73 o 
   4   3   8       69.69       67.55      0.67 o 
   5   3   8       21.07       19.72      0.27 o 
   6   3   8        3.52        3.42      0.16 o 
   7   3   8       12.75       12.54      0.31 o 
   8   3   8        0.42        0.16      0.21 o 
  -9   4   8        9.35        9.22      0.36 o 
  -8   4   8       12.29       12.14      0.47 o 
  -7   4   8       11.63       11.61      0.24 o 
  -6   4   8       30.03       31.06      0.34 o 
  -5   4   8        6.78        7.57      0.14 o 
  -4   4   8       24.47       23.52      0.27 o 
  -3   4   8        4.96        4.29      0.09 o 
  -2   4   8       16.00       13.82      0.17 o 
  -1   4   8       24.04       20.23      0.21 o 
   0   4   8       87.23       91.06      0.65 o 
   1   4   8       80.38       84.72      0.66 o 
   2   4   8       21.53       20.90      0.28 o 
   3   4   8       49.58       49.33      0.54 o 
   4   4   8        3.12        3.61      0.16 o 
   5   4   8       10.53       11.33      0.32 o 
   6   4   8       12.15       12.70      0.30 o 
   7   4   8       10.11       10.67      0.48 o 
  -8   5   8        3.45        3.05      0.17 o 
  -7   5   8       22.97       22.57      0.38 o 
  -6   5   8       24.36       25.50      0.40 o 
  -5   5   8       46.23       49.49      0.59 o 
  -4   5   8        1.80        1.63      0.09 o 
  -3   5   8        1.89        2.06      0.11 o 
  -2   5   8       12.53       10.66      0.15 o 
  -1   5   8       24.30       19.99      0.26 o 
   0   5   8       34.54       36.61      0.40 o 
   1   5   8       14.63       12.18      0.22 o 
   2   5   8       40.73       38.16      0.52 o 
   3   5   8       13.30       13.07      0.28 o 
   4   5   8       33.35       35.23      0.48 o 
   5   5   8       35.21       38.37      0.68 o 
   6   5   8       31.49       30.90      0.83 o 
  -6   6   8        6.97        7.26      0.30 o 
  -5   6   8       22.33       25.27      0.57 o 
  -4   6   8        9.63       11.27      0.32 o 
  -3   6   8        8.12        7.82      0.27 o 
  -2   6   8       14.93       15.10      0.39 o 
  -1   6   8        3.42        3.13      0.16 o 
   0   6   8        9.77        9.28      0.23 o 
   1   6   8        3.68        3.63      0.17 o 
   2   6   8       20.49       22.33      0.42 o 
   3   6   8        0.82        1.39      0.14 o 
   4   6   8       18.23       20.36      0.56 o 
  -3   7   8        9.15        9.02      0.45 o 
  -2   7   8        6.00        6.37      0.41 o 
  -1   7   8        8.93        8.60      0.35 o 
   0   7   8        2.82        2.95      0.23 o 
   1   7   8       10.37       10.28      0.41 o 
 -10   1   9       20.69       20.48      0.47 o 
  -9   1   9       34.23       35.07      0.46 o 
  -8   1   9      178.76      189.00      1.51 o 
  -7   1   9        7.74        8.87      0.12 o 
  -6   1   9        1.21        1.22      0.05 o 
  -5   1   9       10.02        7.94      0.11 o 
  -4   1   9       34.11       32.75      0.27 o 
  -3   1   9       30.16       33.17      0.28 o 
  -2   1   9       25.78       24.85      0.23 o 
  -1   1   9        5.95        5.89      0.09 o 
   0   1   9      611.32      616.29      4.25 o 
   1   1   9       80.74       71.13      0.50 o 
   2   1   9       79.51       81.27      0.63 o 
   3   1   9       40.33       38.25      0.35 o 
   4   1   9       80.70       65.41      0.66 o 
   5   1   9       43.77       37.45      0.47 o 
   6   1   9        0.51        0.68      0.08 o 
   7   1   9        4.77        5.32      0.28 o 
   8   1   9       23.94       25.09      0.64 o 
 -10   2   9       38.27       38.69      0.62 o 
  -9   2   9       26.76       27.06      0.52 o 
  -8   2   9        2.64        2.79      0.13 o 
  -7   2   9       10.86       10.66      0.13 o 
  -6   2   9       47.37       45.61      0.37 o 
  -5   2   9       15.91       14.11      0.15 o 
  -4   2   9      107.54      100.61      0.68 o 
  -3   2   9       65.84       60.34      0.43 o 
  -2   2   9       82.48       79.50      0.55 o 
  -1   2   9       15.33       16.06      0.17 o 
   0   2   9      132.22      127.82      0.87 o 
   1   2   9     1097.36     1115.89      7.39 o 
   2   2   9       22.93       23.47      0.24 o 
   3   2   9       25.61       24.67      0.27 o 
   4   2   9       14.24       14.23      0.23 o 
   5   2   9       12.72       13.11      0.24 o 
   6   2   9        4.57        4.25      0.17 o 
   7   2   9       52.09       54.24      0.75 o 
   8   2   9        4.40        4.22      0.43 o 
  -9   3   9        3.90        5.17      0.23 o 
  -8   3   9       11.82       11.66      0.25 o 
  -7   3   9        9.73        8.89      0.15 o 
  -6   3   9       12.61       13.22      0.16 o 
  -5   3   9        5.74        5.11      0.12 o 
  -4   3   9       59.99       63.45      0.49 o 
  -3   3   9      102.28       88.26      0.65 o 
  -2   3   9       16.48       16.26      0.19 o 
  -1   3   9      125.78      108.38      0.73 o 
   0   3   9      216.19      218.96      1.50 o 
   1   3   9      132.53      126.69      0.88 o 
   2   3   9      247.06      246.57      1.94 o 
   3   3   9       25.26       23.88      0.28 o 
   4   3   9        2.97        2.49      0.10 o 
   5   3   9        5.51        5.77      0.17 o 
   6   3   9        9.47        9.42      0.24 o 
   7   3   9        1.74        1.85      0.17 o 
  -9   4   9       33.45       31.18      0.61 o 
  -8   4   9        0.97        1.48      0.12 o 
  -7   4   9       27.46       29.14      0.48 o 
  -6   4   9        5.31        4.86      0.15 o 
  -5   4   9       20.12       19.69      0.23 o 
  -4   4   9       11.78       10.49      0.15 o 
  -3   4   9       12.28        9.03      0.18 o 
  -2   4   9      197.63      181.42      1.29 o 
  -1   4   9      203.83      198.09      1.55 o 
   0   4   9      611.57      607.00      4.25 o 
   1   4   9       41.22       39.55      0.46 o 
   2   4   9        7.75        6.52      0.16 o 
   3   4   9       20.14       19.48      0.39 o 
   4   4   9        4.68        4.49      0.23 o 
   5   4   9       10.75       10.54      0.28 o 
   6   4   9        2.60        3.17      0.26 o 
  -7   5   9       33.69       35.85      0.53 o 
  -6   5   9       37.43       40.08      0.56 o 
  -5   5   9        0.72        0.77      0.10 o 
  -4   5   9        2.34        2.93      0.15 o 
  -3   5   9        7.42        7.93      0.21 o 
  -2   5   9       62.26       58.02      0.56 o 
  -1   5   9      163.72      161.54      1.36 o 
   0   5   9        5.52        5.77      0.15 o 
   1   5   9        0.53        0.40      0.07 o 
   2   5   9       18.76       18.92      0.31 o 
   3   5   9       12.70       13.27      0.28 o 
   4   5   9       51.45       53.23      0.66 o 
   5   5   9       17.47       17.79      0.44 o 
  -6   6   9        8.41        9.11      0.50 o 
  -5   6   9        9.90       10.41      0.32 o 
  -4   6   9       20.76       23.21      0.45 o 
  -3   6   9        3.38        4.56      0.24 o 
  -2   6   9        0.13        0.27      0.11 o 
  -1   6   9        3.56        3.81      0.18 o 
   0   6   9       18.37       19.61      0.34 o 
   1   6   9        1.23        1.17      0.13 o 
   2   6   9        8.28        9.09      0.29 o 
   3   6   9       62.88       68.46      0.92 o 
 -10   0  10       69.06       70.55      1.50 o 
  -9   0  10       23.30       23.42      0.54 o 
  -8   0  10       43.41       47.54      0.66 o 
  -7   0  10       35.15       36.09      0.46 o 
  -6   0  10       45.71       48.45      0.54 o 
  -5   0  10       75.73       74.21      0.78 o 
  -4   0  10       34.13       38.64      0.68 o 
  -3   0  10        9.11        8.35      0.17 o 
  -2   0  10      411.53      406.46      3.87 o 
  -1   0  10      549.33      553.79      5.28 o 
   0   0  10       43.20       40.42      0.50 o 
   1   0  10       41.01       40.24      0.51 o 
   2   0  10        0.37        0.75      0.07 o 
   3   0  10      517.74      433.26      5.07 o 
   4   0  10       30.98       23.53      0.48 o 
   5   0  10       75.06       65.68      1.08 o 
   6   0  10       26.69       26.92      0.70 o 
   7   0  10       23.74       23.16      0.99 o 
   8   0  10       27.12       29.75      1.28 o 
 -10   1  10       39.00       39.45      0.61 o 
  -9   1  10        0.98        0.91      0.10 o 
  -8   1  10       72.32       73.27      0.59 o 
  -7   1  10       26.33       25.95      0.24 o 
  -6   1  10        8.68        9.18      0.12 o 
  -5   1  10       12.50       11.67      0.15 o 
  -4   1  10       32.05       33.22      0.29 o 
  -3   1  10        3.31        2.93      0.08 o 
  -2   1  10       10.71       10.06      0.13 o 
  -1   1  10      498.53      494.94      3.45 o 
   0   1  10       48.60       50.01      0.41 o 
   1   1  10      143.55      129.48      0.92 o 
   2   1  10       38.19       27.43      0.28 o 
   3   1  10       74.47       63.01      0.60 o 
   4   1  10       83.08       68.67      0.66 o 
   5   1  10        9.35        9.45      0.22 o 
   6   1  10        1.16        1.11      0.11 o 
   7   1  10       32.48       36.70      0.77 o 
   8   1  10       13.57       12.26      0.53 o 
 -10   2  10        2.35        2.09      0.17 o 
  -9   2  10       62.78       62.01      0.83 o 
  -8   2  10       11.50       10.99      0.22 o 
  -7   2  10       12.12       11.95      0.18 o 
  -6   2  10        2.58        2.91      0.09 o 
  -5   2  10        5.52        7.16      0.11 o 
  -4   2  10       28.03       30.12      0.26 o 
  -3   2  10        8.50        6.59      0.10 o 
  -2   2  10       27.28       27.98      0.25 o 
  -1   2  10       14.67       12.44      0.14 o 
   0   2  10      301.67      293.40      2.00 o 
   1   2  10        1.58        1.64      0.07 o 
   2   2  10      231.26      214.78      1.72 o 
   3   2  10       16.34       14.72      0.20 o 
   4   2  10       12.25       11.37      0.23 o 
   5   2  10        1.93        2.25      0.14 o 
   6   2  10        4.46        5.40      0.22 o 
   7   2  10       22.50       23.09      0.59 o 
  -9   3  10       10.45       10.33      0.31 o 
  -8   3  10       12.33       12.41      0.26 o 
  -7   3  10        8.87        8.59      0.24 o 
  -6   3  10        6.74        6.35      0.14 o 
  -5   3  10       48.33       45.53      0.40 o 
  -4   3  10       68.75       55.26      0.47 o 
  -3   3  10       29.67       31.25      0.30 o 
  -2   3  10       93.10       79.70      0.61 o 
  -1   3  10      188.02      180.48      1.39 o 
   0   3  10       28.34       29.48      0.40 o 
   1   3  10       19.29       17.60      0.23 o 
   2   3  10        0.12        0.17      0.05 o 
   3   3  10       14.93       14.55      0.24 o 
   4   3  10        2.95        3.34      0.13 o 
   5   3  10       20.99       21.26      0.35 o 
   6   3  10       23.55       23.95      0.43 o 
   7   3  10       29.72       31.08      0.72 o 
  -8   4  10       33.54       34.23      0.50 o 
  -7   4  10        2.95        3.11      0.16 o 
  -6   4  10       13.44       13.59      0.28 o 
  -5   4  10        6.13        6.11      0.15 o 
  -4   4  10       44.24       41.42      0.41 o 
  -3   4  10        1.91        1.06      0.07 o 
  -2   4  10       55.39       54.32      0.52 o 
  -1   4  10      139.30      147.48      1.49 o 
   0   4  10       19.16       18.93      0.27 o 
   1   4  10        9.36        9.30      0.19 o 
   2   4  10        0.87        0.82      0.07 o 
   3   4  10       36.12       37.65      0.56 o 
   4   4  10        6.58        5.89      0.19 o 
   5   4  10        9.03        8.94      0.29 o 
   6   4  10        7.07        7.36      0.45 o 
  -7   5  10       20.98       22.17      0.40 o 
  -6   5  10        7.74        8.00      0.36 o 
  -5   5  10        7.12        7.21      0.27 o 
  -4   5  10       24.66       23.87      0.39 o 
  -3   5  10       11.18       11.31      0.23 o 
  -2   5  10      286.39      305.47      2.82 o 
  -1   5  10        1.98        1.94      0.11 o 
   0   5  10       35.21       34.90      0.45 o 
   1   5  10       20.57       19.89      0.33 o 
   2   5  10        9.29        9.28      0.27 o 
   3   5  10       27.90       28.55      0.44 o 
   4   5  10       46.09       46.53      0.80 o 
   5   5  10       13.87       15.25      0.50 o 
  -5   6  10        2.93        2.81      0.18 o 
  -4   6  10       11.51       12.64      0.32 o 
  -3   6  10       45.43       49.58      0.72 o 
  -2   6  10       20.80       21.43      0.43 o 
  -1   6  10       25.57       26.24      0.48 o 
   0   6  10      110.97      119.20      1.30 o 
   1   6  10        3.21        3.52      0.24 o 
   2   6  10       90.27       95.79      1.20 o 
 -10   1  11       62.33       65.11      1.02 o 
  -9   1  11        5.27        5.45      0.33 o 
  -8   1  11       16.70       16.92      0.25 o 
  -7   1  11       27.38       26.15      0.25 o 
  -6   1  11        1.66        1.67      0.07 o 
  -5   1  11       29.09       28.92      0.29 o 
  -4   1  11       17.10       16.15      0.21 o 
  -3   1  11       21.54       20.08      0.22 o 
  -2   1  11      490.34      508.79      3.26 o 
  -1   1  11      196.28      194.58      1.41 o 
   0   1  11      151.50      159.03      1.11 o 
   1   1  11      234.32      212.13      1.54 o 
   2   1  11       59.96       42.70      0.47 o 
   3   1  11       13.68       14.26      0.22 o 
   4   1  11        7.92        6.77      0.13 o 
   5   1  11        5.07        5.22      0.25 o 
   6   1  11       17.26       17.83      0.38 o 
   7   1  11        6.03        7.05      0.56 o 
  -9   2  11        4.00        4.22      0.22 o 
  -8   2  11        1.45        1.41      0.10 o 
  -7   2  11        3.73        3.71      0.13 o 
  -6   2  11      124.88      121.64      1.03 o 
  -5   2  11       25.84       23.20      0.27 o 
  -4   2  11       74.00       66.92      0.54 o 
  -3   2  11       28.73       24.79      0.24 o 
  -2   2  11       43.39       37.99      0.35 o 
  -1   2  11      169.16      173.50      1.17 o 
   0   2  11        1.36        0.78      0.05 o 
   1   2  11       36.81       31.34      0.34 o 
   2   2  11        7.65        7.84      0.15 o 
   3   2  11       18.70       19.32      0.27 o 
   4   2  11        2.47        2.31      0.11 o 
   5   2  11       80.73       89.16      1.00 o 
   6   2  11       16.67       19.79      0.42 o 
   7   2  11        4.80        5.48      0.38 o 
  -9   3  11       11.49       11.64      0.33 o 
  -8   3  11        7.09        7.43      0.22 o 
  -7   3  11        9.41        8.52      0.21 o 
  -6   3  11       69.18       68.24      0.63 o 
  -5   3  11       58.65       51.17      0.47 o 
  -4   3  11       56.10       55.60      0.52 o 
  -3   3  11       48.75       39.88      0.43 o 
  -2   3  11        4.29        4.96      0.12 o 
  -1   3  11       53.30       50.20      0.45 o 
   0   3  11        6.39        5.38      0.16 o 
   1   3  11       19.13       17.94      0.29 o 
   2   3  11       39.49       37.59      0.43 o 
   3   3  11       11.85       12.13      0.21 o 
   4   3  11        7.70        8.30      0.22 o 
   5   3  11       33.50       35.06      0.54 o 
   6   3  11       23.51       26.88      0.56 o 
  -8   4  11        1.16        0.72      0.13 o 
  -7   4  11       12.72       10.89      0.27 o 
  -6   4  11        1.72        1.21      0.11 o 
  -5   4  11       16.43       15.49      0.26 o 
  -4   4  11       14.89       12.60      0.20 o 
  -3   4  11       79.31       75.39      0.92 o 
  -2   4  11      121.70      116.70      0.95 o 
  -1   4  11        5.75        5.49      0.20 o 
   0   4  11        5.97        5.47      0.15 o 
   1   4  11        7.70        7.25      0.20 o 
   2   4  11       25.88       25.80      0.41 o 
   3   4  11       21.13       19.86      0.37 o 
   4   4  11       11.80       11.60      0.31 o 
   5   4  11        5.00        5.12      0.35 o 
  -6   5  11        2.58        3.43      0.24 o 
  -5   5  11        8.80        9.25      0.26 o 
  -4   5  11       38.38       38.72      0.55 o 
  -3   5  11      195.72      204.67      2.12 o 
  -2   5  11       51.89       54.00      0.63 o 
  -1   5  11        4.78        4.70      0.20 o 
   0   5  11        1.74        1.68      0.12 o 
   1   5  11        1.34        1.26      0.11 o 
   2   5  11       27.07       28.33      0.48 o 
   3   5  11       21.75       24.51      0.41 o 
   4   5  11        1.45        1.99      0.22 o 
  -4   6  11       60.67       58.07      0.95 o 
  -3   6  11       19.29       16.97      0.46 o 
  -2   6  11       22.82       23.40      0.46 o 
  -1   6  11       76.89       81.28      1.06 o 
   0   6  11        1.03        0.93      0.16 o 
   1   6  11        7.37        7.45      0.33 o 
 -10   0  12       19.73       19.38      0.79 o 
  -9   0  12       18.47       18.11      0.48 o 
  -8   0  12        0.07       -0.03      0.11 o 
  -7   0  12        1.90        1.72      0.10 o 
  -6   0  12       10.63       10.13      0.23 o 
  -5   0  12       47.78       48.29      0.91 o 
  -4   0  12      549.98      579.18      6.70 o 
  -3   0  12     1272.89     1336.40     13.64 o 
  -2   0  12      284.41      286.13      3.04 o 
  -1   0  12      200.46      194.22      2.39 o 
   0   0  12       96.49       88.93      1.04 o 
   1   0  12       38.43       28.45      0.45 o 
   2   0  12       43.82       37.42      0.49 o 
   3   0  12       31.09       28.54      0.39 o 
   4   0  12        6.30        6.34      0.16 o 
   5   0  12       31.65       34.52      0.86 o 
   6   0  12       28.30       30.89      0.84 o 
   7   0  12       80.09       80.03      2.51 o 
  -9   1  12        3.59        3.55      0.19 o 
  -8   1  12        3.50        3.17      0.13 o 
  -7   1  12       13.40       12.50      0.19 o 
  -6   1  12        2.98        2.74      0.14 o 
  -5   1  12       14.87       13.33      0.26 o 
  -4   1  12      191.12      194.90      1.67 o 
  -3   1  12      171.85      171.84      1.34 o 
  -2   1  12      130.26      126.05      0.96 o 
  -1   1  12      149.65      145.29      1.14 o 
   0   1  12        3.72        3.30      0.10 o 
   1   1  12      112.48       98.61      0.84 o 
   2   1  12       22.96       19.22      0.25 o 
   3   1  12        5.29        6.57      0.15 o 
   4   1  12        2.24        2.48      0.13 o 
   5   1  12       11.03       11.77      0.31 o 
   6   1  12       19.84       20.95      0.48 o 
  -9   2  12        6.52        6.38      0.28 o 
  -8   2  12        6.13        5.71      0.20 o 
  -7   2  12        0.33        0.39      0.08 o 
  -6   2  12       23.92       22.60      0.28 o 
  -5   2  12       33.34       29.29      0.35 o 
  -4   2  12       55.39       49.57      0.59 o 
  -3   2  12       68.19       65.31      0.58 o 
  -2   2  12       46.84       45.20      0.39 o 
  -1   2  12       39.16       37.01      0.33 o 
   0   2  12       97.05       79.07      0.71 o 
   1   2  12        3.63        3.75      0.12 o 
   2   2  12        5.50        4.85      0.15 o 
   3   2  12        3.91        3.88      0.14 o 
   4   2  12       12.01       10.80      0.26 o 
   5   2  12       15.81       15.84      0.42 o 
   6   2  12        4.27        3.58      0.56 o 
  -8   3  12        6.17        5.33      0.42 o 
  -7   3  12       19.60       17.49      0.33 o 
  -6   3  12       17.78       15.60      0.30 o 
  -5   3  12       13.34       13.22      0.19 o 
  -4   3  12       10.08        8.62      0.16 o 
  -3   3  12       16.51       15.55      0.22 o 
  -2   3  12        0.71        0.45      0.08 o 
  -1   3  12       13.54       11.45      0.19 o 
   0   3  12       31.86       30.71      0.42 o 
   1   3  12       45.32       46.14      0.58 o 
   2   3  12        5.18        5.29      0.16 o 
   3   3  12       13.71       14.19      0.26 o 
   4   3  12       28.67       33.56      0.54 o 
   5   3  12       36.47       37.52      0.61 o 
  -7   4  12       13.57       14.94      0.33 o 
  -6   4  12       61.88       63.61      0.79 o 
  -5   4  12       10.50       11.54      0.26 o 
  -4   4  12       49.44       49.91      0.59 o 
  -3   4  12       79.36       81.66      0.82 o 
  -2   4  12        1.23        1.20      0.10 o 
  -1   4  12        6.72        7.04      0.19 o 
   0   4  12        0.72        0.91      0.10 o 
   1   4  12       76.59       83.52      0.89 o 
   2   4  12        3.29        3.71      0.16 o 
   3   4  12       63.94       66.92      0.88 o 
   4   4  12       16.08       16.92      0.40 o 
  -6   5  12        2.95        3.36      0.42 o 
  -5   5  12       15.06       14.66      0.33 o 
  -4   5  12      164.99      171.36      1.82 o 
  -3   5  12       38.94       39.64      0.57 o 
  -2   5  12       63.28       63.85      0.73 o 
  -1   5  12        5.68        6.05      0.23 o 
   0   5  12        0.07        0.30      0.10 o 
   1   5  12        4.06        4.35      0.23 o 
   2   5  12       62.14       67.02      0.97 o 
   3   5  12       11.64       12.29      0.42 o 
  -2   6  12       78.92       83.43      1.45 o 
  -1   6  12        3.96        3.89      0.29 o 
  -9   1  13        6.99        6.92      0.31 o 
  -8   1  13       17.56       17.84      0.31 o 
  -7   1  13        3.63        3.37      0.25 o 
  -6   1  13       77.86       75.57      0.65 o 
  -5   1  13      245.75      253.69      2.04 o 
  -4   1  13       90.34       89.51      0.85 o 
  -3   1  13        9.50        8.82      0.17 o 
  -2   1  13        7.15        6.49      0.21 o 
  -1   1  13       32.67       26.14      0.32 o 
   0   1  13       50.75       43.77      0.47 o 
   1   1  13       24.64       23.25      0.31 o 
   2   1  13        6.78        5.67      0.15 o 
   3   1  13       25.85       28.89      0.37 o 
   4   1  13        9.27        8.50      0.34 o 
   5   1  13        6.65        6.74      0.27 o 
   6   1  13       30.45       31.52      1.04 o 
  -9   2  13        6.49        6.40      0.31 o 
  -8   2  13       42.44       40.96      0.55 o 
  -7   2  13        7.50        6.77      0.27 o 
  -6   2  13        8.04        7.28      0.20 o 
  -5   2  13        6.20        5.11      0.15 o 
  -4   2  13        4.27        3.37      0.12 o 
  -3   2  13        1.26        0.86      0.07 o 
  -2   2  13        5.74        5.73      0.13 o 
  -1   2  13      233.97      226.93      1.75 o 
   0   2  13        3.18        3.12      0.13 o 
   1   2  13       25.77       23.80      0.39 o 
   2   2  13       10.78        9.33      0.24 o 
   3   2  13       91.42       98.67      1.09 o 
   4   2  13       38.48       44.98      0.65 o 
   5   2  13        9.54       10.73      0.44 o 
  -8   3  13        4.73        4.12      0.31 o 
  -7   3  13       19.18       17.36      0.34 o 
  -6   3  13        0.04        0.15      0.09 o 
  -5   3  13        1.35        1.09      0.11 o 
  -4   3  13        0.64        0.56      0.08 o 
  -3   3  13        1.86        1.85      0.11 o 
  -2   3  13       49.05       45.77      0.50 o 
  -1   3  13       35.19       34.24      0.44 o 
   0   3  13       48.77       46.52      0.60 o 
   1   3  13        7.07        6.94      0.20 o 
   2   3  13        6.59        6.99      0.24 o 
   3   3  13       26.08       29.35      0.43 o 
   4   3  13       36.02       37.83      0.62 o 
   5   3  13       12.77       14.33      0.57 o 
  -7   4  13        0.89        0.93      0.16 o 
  -6   4  13        2.78        3.59      0.24 o 
  -5   4  13        2.06        2.04      0.17 o 
  -4   4  13        5.69        6.70      0.22 o 
  -3   4  13        0.22        0.23      0.10 o 
  -2   4  13       12.06       10.82      0.26 o 
  -1   4  13       20.88       21.11      0.35 o 
   0   4  13       66.00       68.27      0.76 o 
   1   4  13        1.14        1.16      0.15 o 
   2   4  13        5.70        6.30      0.25 o 
   3   4  13        9.40        9.94      0.37 o 
   4   4  13        7.04        6.86      0.35 o 
  -5   5  13       61.16       59.22      0.97 o 
  -4   5  13      100.51      103.37      1.21 o 
  -3   5  13        4.07        4.45      0.26 o 
  -2   5  13       41.34       43.15      0.56 o 
  -1   5  13        8.79        9.52      0.25 o 
   0   5  13        3.31        4.12      0.28 o 
   1   5  13        0.74        0.60      0.14 o 
   2   5  13        4.70        4.70      0.31 o 
  -9   0  14        1.24        1.27      0.16 o 
  -8   0  14       63.73       65.54      1.08 o 
  -7   0  14       24.90       25.97      0.57 o 
  -6   0  14      171.32      176.69      2.58 o 
  -5   0  14      508.07      531.36      6.30 o 
  -4   0  14       54.70       53.63      0.95 o 
  -3   0  14      181.92      183.44      3.66 o 
  -2   0  14       30.76       27.67      0.51 o 
  -1   0  14       20.79       23.66      0.40 o 
   0   0  14        7.67        8.09      0.22 o 
   1   0  14       21.94       26.10      0.53 o 
   2   0  14       22.70       21.56      0.41 o 
   3   0  14       21.45       18.14      0.38 o 
   4   0  14       13.15       12.83      0.67 o 
   5   0  14      111.76      120.37      2.33 o 
  -8   1  14        3.00        2.93      0.16 o 
  -7   1  14       40.09       39.60      0.53 o 
  -6   1  14      174.46      183.30      1.88 o 
  -5   1  14        2.03        2.10      0.15 o 
  -4   1  14      111.22      112.08      0.98 o 
  -3   1  14       39.96       40.31      0.42 o 
  -2   1  14        1.33        0.92      0.08 o 
  -1   1  14       22.13       19.53      0.28 o 
   0   1  14        2.36        2.05      0.11 o 
   1   1  14        6.12        6.80      0.17 o 
   2   1  14       18.20       20.56      0.32 o 
   3   1  14        5.04        4.98      0.21 o 
   4   1  14       11.83       11.57      0.35 o 
   5   1  14       94.78       98.76      1.24 o 
  -8   2  14       11.77       11.34      0.28 o 
  -7   2  14       70.76       68.60      0.83 o 
  -6   2  14       52.29       49.40      0.63 o 
  -5   2  14       13.27       12.19      0.26 o 
  -4   2  14        0.11        0.08      0.10 o 
  -3   2  14        0.77        0.87      0.08 o 
  -2   2  14       11.48        9.34      0.17 o 
  -1   2  14        5.90        5.33      0.18 o 
   0   2  14       10.39        8.91      0.19 o 
   1   2  14        5.92        5.17      0.18 o 
   2   2  14        1.75        1.89      0.11 o 
   3   2  14       10.29       11.01      0.27 o 
   4   2  14       17.37       18.29      0.42 o 
   5   2  14       23.32       24.61      0.65 o 
  -7   3  14        3.36        3.50      0.20 o 
  -6   3  14        7.45        8.16      0.24 o 
  -5   3  14        3.99        4.51      0.24 o 
  -4   3  14        2.41        2.05      0.15 o 
  -3   3  14       73.06       71.67      0.80 o 
  -2   3  14       91.72       92.17      0.91 o 
  -1   3  14       19.41       21.05      0.36 o 
   0   3  14        5.84        5.45      0.23 o 
   1   3  14       13.89       13.96      0.29 o 
   2   3  14       26.18       28.99      0.40 o 
   3   3  14       12.35       12.80      0.38 o 
   4   3  14        7.39        8.26      0.41 o 
  -6   4  14       53.54       53.63      0.72 o 
  -5   4  14       40.64       42.16      0.61 o 
  -4   4  14        2.94        3.39      0.18 o 
  -3   4  14        4.05        4.06      0.28 o 
  -2   4  14        0.37        0.45      0.10 o 
  -1   4  14       17.84       20.94      0.37 o 
   0   4  14        7.19        7.04      0.24 o 
   1   4  14       66.03       73.69      0.82 o 
   2   4  14       10.49       11.56      0.39 o 
  -3   5  14       50.96       53.70      0.91 o 
  -2   5  14       37.54       38.71      0.50 o 
  -1   5  14       16.44       16.57      0.31 o 
   0   5  14       18.26       20.19      0.44 o 
  -8   1  15       32.63       30.05      0.58 o 
  -7   1  15      162.93      166.44      1.76 o 
  -6   1  15       18.10       17.93      0.33 o 
  -5   1  15       71.12       72.39      0.77 o 
  -4   1  15        6.95        6.28      0.21 o 
  -3   1  15       32.39       31.20      0.41 o 
  -2   1  15       37.65       37.23      0.46 o 
  -1   1  15        0.28        0.18      0.08 o 
   0   1  15        1.25        1.48      0.10 o 
   1   1  15       54.08       62.04      0.75 o 
   2   1  15        1.98        2.39      0.17 o 
   3   1  15       34.96       38.81      0.56 o 
   4   1  15      183.41      196.54      2.05 o 
  -7   2  15       28.87       27.57      0.45 o 
  -6   2  15       27.23       28.43      0.45 o 
  -5   2  15        7.38        7.59      0.23 o 
  -4   2  15       42.66       41.26      0.51 o 
  -3   2  15      153.27      156.11      1.52 o 
  -2   2  15        0.78        0.76      0.09 o 
  -1   2  15       18.70       17.54      0.32 o 
   0   2  15        6.10        5.21      0.21 o 
   1   2  15       40.35       42.14      0.66 o 
   2   2  15       31.20       33.95      0.50 o 
   3   2  15        8.64        8.54      0.34 o 
   4   2  15        9.39        9.70      0.43 o 
  -6   3  15        3.42        3.72      0.23 o 
  -5   3  15        7.13        7.41      0.24 o 
  -4   3  15       48.75       49.67      0.66 o 
  -3   3  15       11.07       10.17      0.27 o 
  -2   3  15       66.97       69.90      0.94 o 
  -1   3  15       24.81       26.72      0.43 o 
   0   3  15       24.68       26.62      0.42 o 
   1   3  15        4.55        4.98      0.26 o 
   2   3  15       37.82       37.54      0.62 o 
   3   3  15        1.34        2.11      0.22 o 
  -5   4  15       44.79       46.11      0.72 o 
  -4   4  15       87.15       88.10      1.06 o 
  -3   4  15       17.53       18.86      0.34 o 
  -2   4  15        1.68        2.70      0.21 o 
  -1   4  15        5.69        6.02      0.24 o 
   0   4  15       18.93       17.64      0.33 o 
   1   4  15        9.42        9.36      0.30 o 
  -7   0  16       16.15       14.49      0.57 o 
  -6   0  16        0.58        0.85      0.21 o 
  -5   0  16        1.42        1.33      0.22 o 
  -4   0  16        9.99       10.51      0.45 o 
  -3   0  16        9.47        8.69      0.41 o 
  -2   0  16        3.88        3.97      0.33 o 
  -1   0  16      103.97      118.14      2.29 o 
   0   0  16       36.08       39.04      0.99 o 
   1   0  16       71.95       78.61      1.29 o 
   2   0  16       18.67       21.54      0.77 o 
   3   0  16      100.29      107.22      1.75 o 
  -7   1  16        7.18        5.97      0.24 o 
  -6   1  16       17.57       16.36      0.49 o 
  -5   1  16       70.01       70.55      0.85 o 
  -4   1  16        0.23       -0.02      0.15 o 
  -3   1  16        4.54        3.96      0.20 o 
  -2   1  16        5.50        5.23      0.18 o 
  -1   1  16        0.02       -0.01      0.10 o 
   0   1  16       45.78       50.00      0.64 o 
   1   1  16        0.96        1.09      0.14 o 
   2   1  16       21.64       23.61      0.52 o 
   3   1  16      134.57      143.63      1.58 o 
  -6   2  16       27.78       26.77      0.45 o 
  -5   2  16       11.75       11.71      0.34 o 
  -4   2  16       37.41       40.61      0.57 o 
  -3   2  16        3.56        4.01      0.19 o 
  -2   2  16        3.47        4.04      0.30 o 
  -1   2  16        1.49        1.40      0.12 o 
   0   2  16       23.66       25.37      0.41 o 
   1   2  16        6.92        6.49      0.27 o 
   2   2  16      100.24      105.68      1.21 o 
  -5   3  16       37.06       36.03      0.55 o 
  -4   3  16       30.60       31.50      0.45 o 
  -3   3  16       14.70       15.10      0.30 o 
  -2   3  16        9.56        9.62      0.26 o 
  -1   3  16        0.56        0.84      0.12 o 
   0   3  16        8.89        9.04      0.27 o 
   1   3  16       20.25       20.60      0.37 o 
  -6   1  17       15.25       14.61      0.49 o 
  -5   1  17       16.28       14.76      0.37 o 
  -4   1  17        5.67        5.22      0.28 o 
  -3   1  17        4.19        4.27      0.31 o 
  -2   1  17       31.36       32.80      0.56 o 
  -1   1  17        6.04        6.60      0.26 o 
   0   1  17       18.25       18.94      0.41 o 
   1   1  17       13.13       14.15      0.37 o 
   2   1  17      102.38      112.69      3.21 o 
  -5   2  17       27.18       27.61      0.50 o 
  -4   2  17        0.32        0.53      0.23 o 
  -3   2  17        6.38        6.35      0.27 o 
  -2   2  17        6.66        7.39      0.27 o 
  -1   2  17       33.89       32.99      0.56 o 
   0   2  17        0.88        0.86      0.15 o 
   1   2  17       67.03       73.16      1.13 o 
  -2   3  17        1.78        1.91      0.31 o 
  -4   0  18       11.30       11.14      0.56 o 
  -3   0  18       68.10       69.73      1.54 o 
  -2   0  18       27.10       28.61      0.84 o 
  -1   0  18       45.89       49.69      1.22 o 
   0   0  18       23.67       28.01      0.67 o 
  -4   1  18       10.64       10.30      0.79 o 
  -3   1  18        5.01        5.27      0.28 o 
  -2   1  18       31.74       30.55      0.56 o 
  -1   1  18        6.07        6.57      0.38 o 
                                                 
